# Supplementary material for: RNA Sequencing Analysis of Gene Expression by Electroacupuncture in Guinea Pig Gallstone Models
Source: Evid Based Complement Alternat Med. 2022 Jan 7;2022:3793946. doi: 10.1155/2022/3793946 (PMC8759925; doi:10.1155/2022/3793946)
Supplement: Supplementary Materials — Supplementary tables are provided. See Table S1 for the list of 257 DEGs in Model vs. Normal. See Table S2 for the list of 1704 DEGs in EA vs. Model. See Table S3 for 94 EA reversed DEGs. [file 3793946.f1.zip]

Archive with 3 entries (3 files):
- 3793946.f1/TableS1 (1).txt
- 3793946.f1/TableS2 (1).txt
- 3793946.f1/TableS3 (1).txt
