# Supplementary material for: RNA Sequencing Analysis of Gene Expression by Electroacupuncture in Guinea Pig Gallstone Models
Source: Evid Based Complement Alternat Med. 2022 Jan 7;2022:3793946. doi: 10.1155/2022/3793946 (PMC8759925; doi:10.1155/2022/3793946)
Supplement: Supplementary Materials — Supplementary tables are provided. See Table S1 for the list of 257 DEGs in Model vs. Normal. See Table S2 for the list of 1704 DEGs in EA vs. Model. See Table S3 for 94 EA reversed DEGs. [file 3793946.f1.zip › 3793946.f1/TableS1 (1).txt]

Gene_ID	Symbol	description	G2_vs_G1_log2FoldChange	Pvalue UP	Pvalue DOWN
ENSCPOG00000039034	---	---	3.67816011	0.003669033
ENSCPOG00000014941	---	---	3.600427784	0.043555226
ENSCPOG00000039622	---	---	3.487304354	0.04177934
ENSCPOG00000021326	LYPD5	LY6/PLAUR domain containing 5	3.216804353	0.003383557
ENSCPOG00000036154	ATP6V1G3	ATPase H+ transporting V1 subunit G3	3.190781899	0.000735948
ENSCPOG00000020336	PNPLA3	patatin like phospholipase domain containing 3	3.124699798	0.000514679
ENSCPOG00000003006	UPP2	uridine phosphorylase 2	3.056099304	0.011520549
ENSCPOG00000033193	---	---	2.919735294	0.000217129
ENSCPOG00000037872	KRT4	keratin 4	2.890644782	0.015059561
ENSCPOG00000014056	FABP7	fatty acid binding protein 7	2.88052664	0.007860742
ENSCPOG00000035848	PCDHA11	protocadherin alpha 11	2.828728223	0.006080813
ENSCPOG00000003348	GRXCR2	glutaredoxin and cysteine rich domain containing 2	2.801401947	0.010346154
ENSCPOG00000007183	Pgc	progastricsin	2.777785039	0.041984763
ENSCPOG00000026382	DLK1	delta like non-canonical Notch ligand 1	2.74597723	0.038045946
ENSCPOG00000032675	GDF15	growth differentiation factor 15	2.679684493	0.009069617
ENSCPOG00000023339	---	---	2.624449626	0.008288347
ENSCPOG00000039498	---	---	2.577588803	0.010907918
ENSCPOG00000013992	MGAT4C	MGAT4 family member C	2.568733263	0.03966886
ENSCPOG00000034481	---	uncharacterized LOC101788375	2.536872071	0.012394236
ENSCPOG00000013059	---	---	2.532115863	0.011985227
ENSCPOG00000021793	---	---	2.516533452	0.014099964
ENSCPOG00000032952	---	---	2.513743293	0.011815046
ENSCPOG00000039445	---	---	2.498858403	0.002655136
ENSCPOG00000039525	---	---	2.49070336	0.030376728
ENSCPOG00000024187	PADI6	peptidyl arginine deiminase 6	2.485433927	0.012269218
ENSCPOG00000027184	ADGRD2	adhesion G protein-coupled receptor D2	2.474951369	0.011441018
ENSCPOG00000032988	---	---	2.462807448	0.006344374
ENSCPOG00000015151	ADCYAP1	adenylate cyclase activating polypeptide 1	2.4483717	0.015421457
ENSCPOG00000015670	ALDH3A1	aldehyde dehydrogenase 3 family member A1	2.445030548	0.006322313
ENSCPOG00000036365	PITX3	paired like homeodomain 3	2.431530252	0.017086412
ENSCPOG00000038005	---	---	2.406509889	0.014921777
ENSCPOG00000002809	OTOG	otogelin	2.393589246	0.021366121
ENSCPOG00000020666	ASCL1	achaete-scute family bHLH transcription factor 1	2.381674038	0.017306457
ENSCPOG00000040725	---	---	2.33971745	0.023212854
ENSCPOG00000034549	---	---	2.334578424	0.031891666
ENSCPOG00000003524	DCDC2	doublecortin domain containing 2	2.324758901	0.006988868
ENSCPOG00000024492	CCDC181	coiled-coil domain containing 181	2.293459337	0.021773787
ENSCPOG00000009662	SST	somatostatin	2.289510965	0.021648156
ENSCPOG00000033063	---	---	2.287787783	0.036255646
ENSCPOG00000033819	---	---	2.282081392	0.031197584
ENSCPOG00000031931	---	---	2.254584093	0.024106318
ENSCPOG00000012978	C6orf58	chromosome 6 open reading frame 58	2.246619086	0.004599214
ENSCPOG00000019962	---	---	2.246612158	3.73029E-07
ENSCPOG00000030329	---	---	2.245689711	0.027293006
ENSCPOG00000013545	CREB5	cAMP responsive element binding protein 5	2.221238717	0.012213091
ENSCPOG00000012594	EIF5A2	eukaryotic translation initiation factor 5A2	2.213230232	0.035626058
ENSCPOG00000030337	---	---	2.213003262	0.044884374
ENSCPOG00000005916	---	---	2.208490437	1.47538E-08
ENSCPOG00000037768	ST8SIA1	ST8 alpha-N-acetyl-neuraminide alpha-2,8-sialyltransferase 1	2.208073167	0.014184445
ENSCPOG00000015440	GLP1R	glucagon like peptide 1 receptor	2.195932141	2.34109E-06
ENSCPOG00000008813	SPATA46	spermatogenesis associated 46	2.178341999	0.032747762
ENSCPOG00000003225	DOK6	docking protein 6	2.172449593	0.010539682
ENSCPOG00000012361	MSI1	musashi RNA binding protein 1	2.153756388	0.036368747
ENSCPOG00000039125	---	---	2.150285847	0.0269079
ENSCPOG00000032155	---	---	2.149205064	0.027479374
ENSCPOG00000038512	CNMD	chondromodulin	2.136530412	0.000301498
ENSCPOG00000006580	---	---	2.11877517	0.038685959
ENSCPOG00000036376	---	---	2.097807194	0.035155837
ENSCPOG00000040627	OTOP3	otopetrin 3	2.092230332	0.000387585
ENSCPOG00000011626	AFF2	AF4/FMR2 family member 2	2.088277425	0.042510162
ENSCPOG00000002940	---	---	2.076672345	0.039306229
ENSCPOG00000031786	PENK	proenkephalin	2.0763468	0.010190757
ENSCPOG00000011430	RASGEF1A	RasGEF domain family member 1A	2.075747198	0.043064417
ENSCPOG00000007437	TPRG1	tumor protein p63 regulated 1	2.064137618	0.038300525
ENSCPOG00000007638	SP6	Sp6 transcription factor	2.047010499	0.040174276
ENSCPOG00000040068	---	---	1.974525176	0.049899617
ENSCPOG00000001184	IRAK2	interleukin 1 receptor associated kinase 2	1.970969509	0.012019007
ENSCPOG00000012593	ELF5	E74 like ETS transcription factor 5	1.964541927	8.25148E-05
ENSCPOG00000000245	AWAT2	acyl-CoA wax alcohol acyltransferase 2	1.938085985	0.047845908
ENSCPOG00000035445	---	---	1.923888808	0.001386686
ENSCPOG00000004732	GK5	glycerol kinase 5	1.918184205	0.000259489
ENSCPOG00000039398	STMND1	stathmin domain containing 1	1.901096732	0.002949044
ENSCPOG00000033491	---	---	1.895690632	0.020745127
ENSCPOG00000038858	---	---	1.853351807	0.042001665
ENSCPOG00000009049	SHISA2	shisa family member 2	1.851765075	0.001842367
ENSCPOG00000030762	---	---	1.839616445	0.043314469
ENSCPOG00000040583	---	---	1.813435553	0.047121402
ENSCPOG00000039691	---	---	1.797988064	0.000669267
ENSCPOG00000036974	---	---	1.780631606	0.011576125
ENSCPOG00000032433	---	small nucleolar RNA U3	1.761110467	0.031595469
ENSCPOG00000039217	U3	Small nucleolar RNA U3	1.761110467	0.031595469
ENSCPOG00000034418	---	---	1.73857386	3.95759E-07
ENSCPOG00000014759	CAMTA1	calmodulin binding transcription activator 1	1.719743329	0.007842124
ENSCPOG00000024286	ALS2CL	ALS2 C-terminal like	1.702025039	7.44109E-15
ENSCPOG00000036915	---	---	1.699314602	0.010770901
ENSCPOG00000001623	---	---	1.697228614	0.01115303
ENSCPOG00000000121	TFAP2A	transcription factor AP-2 alpha	1.6904792	3.27653E-09
ENSCPOG00000034315	---	---	1.655246526	0.013622415
ENSCPOG00000033227	MALRD1	MAM and LDL receptor class A domain containing 1	1.630233281	5.42741E-06
ENSCPOG00000007461	ADGRF1	adhesion G protein-coupled receptor F1	1.617427878	2.27742E-05
ENSCPOG00000015279	CCDC83	coiled-coil domain containing 83	1.614746651	0.003070372
ENSCPOG00000008818	ARHGAP20	Rho GTPase activating protein 20	1.609946104	0.007294134
ENSCPOG00000033231	---	---	1.593189628	0.020419781
ENSCPOG00000029814	7SK	7SK RNA	1.56896053	0.045822827
ENSCPOG00000005313	EPHB6	EPH receptor B6	1.565481174	6.43504E-06
ENSCPOG00000032235	U1	U1 spliceosomal RNA	1.559779723	0.039255442
ENSCPOG00000035886	U1	U1 spliceosomal RNA	1.538481878	0.041639646
ENSCPOG00000031306	CSRNP3	cysteine and serine rich nuclear protein 3	1.505192928	0.032824819
ENSCPOG00000036070	GREM1	gremlin 1, DAN family BMP antagonist	1.497918123	4.04285E-10
ENSCPOG00000004444	SLC4A7	solute carrier family 4 member 7	1.49783784	0.005664369
ENSCPOG00000009127	CDH6	cadherin 6	1.483554378	0.03961248
ENSCPOG00000033010	CIDEC	cell death inducing DFFA like effector c	1.474379991	0.046939144
ENSCPOG00000002554	ENPP6	ectonucleotide pyrophosphatase/phosphodiesterase 6	1.472351993	0.009903509
ENSCPOG00000035069	Metazoa_SRP	Metazoan signal recognition particle RNA	1.448151869	0.002568143
ENSCPOG00000040500	TMEM164	transmembrane protein 164	1.427577747	0.047666196
ENSCPOG00000006079	CA14	carbonic anhydrase 14	1.417998842	0.008471148
ENSCPOG00000034860	---	---	1.376619462	0.03672755
ENSCPOG00000037891	---	---	1.372893441	0.024465153
ENSCPOG00000010407	---	---	1.356474864	0.000480391
ENSCPOG00000030579	BACH2	BTB domain and CNC homolog 2	1.352106368	0.002156935
ENSCPOG00000024985	SLCO4C1	solute carrier organic anion transporter family member 4C1	1.340213936	0.003801672
ENSCPOG00000005392	GCK	glucokinase	1.339814177	0.039062809
ENSCPOG00000033355	XK	X-linked Kx blood group	1.316456038	0.011134324
ENSCPOG00000022537	Chrm3	cholinergic receptor muscarinic 3	1.305608349	0.044100502
ENSCPOG00000038101	---	---	1.295422279	0.012534019
ENSCPOG00000008325	---	---	1.283593413	0.005702803
ENSCPOG00000037500	FAM89B	family with sequence similarity 89 member B	1.27862215	0.000870319
ENSCPOG00000008733	DNAJC6	DnaJ heat shock protein family (Hsp40) member C6	1.26570515	0.014701092
ENSCPOG00000002659	PSD3	pleckstrin and Sec7 domain containing 3	1.265538711	0.000470632
ENSCPOG00000014826	KIF12	kinesin family member 12	1.262645395	0.001453576
ENSCPOG00000032311	---	---	1.258704659	0.025220596
ENSCPOG00000003242	SCD5	stearoyl-CoA desaturase 5	1.256459064	0.003379684
ENSCPOG00000030665	CDK6	cyclin dependent kinase 6	1.252204298	0.00261177
ENSCPOG00000003811	GRIA1	glutamate ionotropic receptor AMPA type subunit 1	1.247798311	0.018586379
ENSCPOG00000001631	SH3RF3	SH3 domain containing ring finger 3	1.238813828	0.046477843
ENSCPOG00000011219	KDM7A	lysine demethylase 7A	1.228978248	0.000181897
ENSCPOG00000001885	ZKSCAN8	zinc finger with KRAB and SCAN domains 8	1.226290699	0.047412389
ENSCPOG00000036927	---	---	1.224724175	0.021137596
ENSCPOG00000036099	ESRRG	estrogen related receptor gamma	1.223800264	0.012194485
ENSCPOG00000013506	IKZF2	IKAROS family zinc finger 2	1.222973902	0.019171008
ENSCPOG00000011114	NRIP3	nuclear receptor interacting protein 3	1.221895049	0.010058525
ENSCPOG00000038716	COLCA2	colorectal cancer associated 2	1.221625269	0.005294532
ENSCPOG00000014501	HDX	highly divergent homeobox	1.220657997	0.011007649
ENSCPOG00000033408	KCNE3	potassium voltage-gated channel subfamily E regulatory subunit 3	1.207293137	0.048751647
ENSCPOG00000010784	---	---	1.205683041	0.018167048
ENSCPOG00000020088	NHS	NHS actin remodeling regulator	1.204483941	0.006642646
ENSCPOG00000006440	SLC13A1	solute carrier family 13 member 1	1.197135288	0.028689607
ENSCPOG00000013435	PLA2G4E	phospholipase A2 group IVE	1.195439097	0.008570053
ENSCPOG00000011742	Trpc4	transient receptor potential cation channel subfamily C member 4	1.1878515	0.022094251
ENSCPOG00000023622	---	---	1.176984537	0.030870731
ENSCPOG00000036832	---	---	1.16878593	0.013872697
ENSCPOG00000008227	MDM4	MDM4 regulator of p53	1.165396947	0.008616051
ENSCPOG00000033306	7SK	7SK RNA	1.161693885	0.019206315
ENSCPOG00000015530	CPEB4	cytoplasmic polyadenylation element binding protein 4	1.154108659	0.002607876
ENSCPOG00000000571	SDR16C5	short chain dehydrogenase/reductase family 16C member 5	1.15106867	0.025920861
ENSCPOG00000000141	ADGRB3	adhesion G protein-coupled receptor B3	1.147773265	0.003639071
ENSCPOG00000009110	ITGB8	integrin subunit beta 8	1.145911439	0.005926338
ENSCPOG00000003177	PGAP1	post-GPI attachment to proteins inositol deacylase 1	1.136736659	0.030051037
ENSCPOG00000020928	---	---	1.128677773	0.014163248
ENSCPOG00000034488	FGF11	fibroblast growth factor 11	1.122395933	0.014610074
ENSCPOG00000011825	---	---	1.102945488	0.003099983
ENSCPOG00000038741	---	---	1.102037891	0.003826045
ENSCPOG00000008237	POU2F1	POU class 2 homeobox 1	1.090507315	0.044888327
ENSCPOG00000002892	SAMD12	sterile alpha motif domain containing 12	1.083900405	0.019157207
ENSCPOG00000004717	PCDH9	protocadherin 9	1.080774685	0.019709248
ENSCPOG00000037532	---	---	1.07795996	0.012343257
ENSCPOG00000002905	MAP3K2	mitogen-activated protein kinase kinase kinase 2	1.077712824	0.008868282
ENSCPOG00000004250	ACSL3	acyl-CoA synthetase long chain family member 3	1.071127713	0.000488381
ENSCPOG00000019364	PLCH2	phospholipase C eta 2	1.067735658	0.004919039
ENSCPOG00000007568	CD109	CD109 molecule	1.064797343	0.029274705
ENSCPOG00000003955	---	---	1.063420116	0.003399887
ENSCPOG00000022371	EPM2AIP1	EPM2A interacting protein 1	1.060541294	0.008209259
ENSCPOG00000011787	SLIT2	slit guidance ligand 2	1.059434988	1.57428E-05
ENSCPOG00000004846	PCDH15	protocadherin related 15	1.05825368	0.045328085
ENSCPOG00000034276	PLEKHD1	pleckstrin homology and coiled-coil domain containing D1	1.048611863	0.000370258
ENSCPOG00000003577	LATS1	large tumor suppressor kinase 1	1.047170966	0.004537218
ENSCPOG00000020251	SLC25A29	solute carrier family 25 member 29	1.039347357	0.013899994
ENSCPOG00000002617	---	---	1.038557752	0.01591256
ENSCPOG00000036166	VDR	vitamin D receptor	1.036827771	0.016270676
ENSCPOG00000033023	---	---	1.03055062	0.024001051
ENSCPOG00000025687	RNF169	ring finger protein 169	1.025127196	0.029837173
ENSCPOG00000014689	FAM107A	family with sequence similarity 107 member A	1.02452078	0.04362691
ENSCPOG00000026167	NHLRC1	NHL repeat containing E3 ubiquitin protein ligase 1	1.018781392	0.045611251
ENSCPOG00000007847	PROM1	prominin 1	1.011309987	0.005726147
ENSCPOG00000001038	KCNN4	potassium calcium-activated channel subfamily N member 4	1.008001411	0.00095488
ENSCPOG00000020553	RIMBP2	RIMS binding protein 2	1.00261063	0.009805196
ENSCPOG00000012825	GSTO2	glutathione S-transferase omega 2	-1.000081704		0.028547881
ENSCPOG00000014079	TTC21A	tetratricopeptide repeat domain 21A	-1.019898279		0.002815029
ENSCPOG00000038011	---	---	-1.026850372		0.012970562
ENSCPOG00000009187	ADTRP	androgen dependent TFPI regulating protein	-1.031199006		0.024883044
ENSCPOG00000038458	---	---	-1.031216348		0.01157101
ENSCPOG00000030813	---	---	-1.03787498		0.033586281
ENSCPOG00000004481	FBXO42	F-box protein 42	-1.040094897		0.00080448
ENSCPOG00000001095	SPON1	spondin 1	-1.042627133		1.86E-05
ENSCPOG00000000349	PIANP	PILR alpha associated neural protein	-1.053667677		0.016563908
ENSCPOG00000008023	SMOC2	SPARC related modular calcium binding 2	-1.057379018		1.09E-06
ENSCPOG00000026336	---	---	-1.061020837		0.009850486
ENSCPOG00000040049	PPP2R5A	protein phosphatase 2 regulatory subunit Balpha	-1.071181769		4.68E-34
ENSCPOG00000037436	LBH	LBH regulator of WNT signaling pathway	-1.074295591		0.000724367
ENSCPOG00000032416	---	---	-1.092008044		0.03753206
ENSCPOG00000036951	---	---	-1.109224317		0.038510314
ENSCPOG00000008671	NTM	neurotrimin	-1.128086203		7.97E-09
ENSCPOG00000002126	GPBAR1	G protein-coupled bile acid receptor 1	-1.131569299		0.000247195
ENSCPOG00000013885	UHRF1	ubiquitin like with PHD and ring finger domains 1	-1.138192428		0.00109659
ENSCPOG00000023463	SNCG	synuclein gamma	-1.140857842		4.75E-06
ENSCPOG00000004384	DCK	deoxycytidine kinase	-1.161904698		0.001466799
ENSCPOG00000039253	C1orf189	chromosome 1 open reading frame 189	-1.172535776		0.000550134
ENSCPOG00000010305	CDC6	cell division cycle 6	-1.184102823		0.026976626
ENSCPOG00000039381	---	---	-1.212588542		0.044139436
ENSCPOG00000013629	POLE	DNA polymerase epsilon, catalytic subunit	-1.217108661		0.011836149
ENSCPOG00000003648	PCBP3	poly(rC) binding protein 3	-1.219370179		0.026584181
ENSCPOG00000007071	CHRDL2	chordin like 2	-1.250035447		2.60E-12
ENSCPOG00000039097	---	---	-1.259944421		0.026211248
ENSCPOG00000032110	---	---	-1.287087235		0.027390203
ENSCPOG00000002270	CDC45	cell division cycle 45	-1.28772797		0.011343642
ENSCPOG00000035582	---	---	-1.294835328		0.014002988
ENSCPOG00000001800	E2F1	E2F transcription factor 1	-1.307117226		0.000405595
ENSCPOG00000010279	UBE2T	ubiquitin conjugating enzyme E2 T	-1.308043661		0.019118779
ENSCPOG00000014426	IGSF1	immunoglobulin superfamily member 1	-1.352415479		0.02628353
ENSCPOG00000014792	---	---	-1.379631447		0.000131707
ENSCPOG00000012276	MPEG1	macrophage expressed 1	-1.44676764		0.017809987
ENSCPOG00000037685	---	---	-1.499582729		0.011852304
ENSCPOG00000026479	CA4	carbonic anhydrase 4	-1.4998577		0.001044945
ENSCPOG00000038544	---	---	-1.548943165		0.000871815
ENSCPOG00000032365	---	---	-1.550413334		0.010879364
ENSCPOG00000015259	NOX1	NADPH oxidase 1	-1.593534021		0.044617358
ENSCPOG00000030495	---	---	-1.607402027		0.041819021
ENSCPOG00000021589	---	---	-1.607788341		0.032609829
ENSCPOG00000033269	---	---	-1.627039847		0.021261714
ENSCPOG00000014607	MYB	MYB proto-oncogene, transcription factor	-1.634116749		0.024049687
ENSCPOG00000033523	---	---	-1.635348829		0.017428089
ENSCPOG00000002004	CBLN2	cerebellin 2 precursor	-1.670851317		0.032790599
ENSCPOG00000003133	AK5	adenylate kinase 5	-1.726495499		0.00060756
ENSCPOG00000013876	FCN1	ficolin 1	-1.737649991		0.00275736
ENSCPOG00000035526	CPA4	carboxypeptidase A4	-1.751617164		0.01320682
ENSCPOG00000036636	---	---	-1.757325867		0.010656347
ENSCPOG00000038082	A3GALT2	alpha 1,3-galactosyltransferase 2	-1.804147493		1.83E-05
ENSCPOG00000036446	---	---	-1.830883167		0.000607351
ENSCPOG00000022092	CD164L2	CD164 molecule like 2	-1.904904835		0.005059466
ENSCPOG00000020065	CEACAM16	CEA cell adhesion molecule 16, tectorial membrane component	-1.911370261		0.00613186
ENSCPOG00000000976	NELL2	neural EGFL like 2	-1.920705205		1.01E-07
ENSCPOG00000000985	TENM2	teneurin transmembrane protein 2	-1.978494623		0.048785703
ENSCPOG00000040463	---	---	-1.987302239		0.048438739
ENSCPOG00000008976	---	---	-1.987488347		0.033733211
ENSCPOG00000001738	SCRG1	stimulator of chondrogenesis 1	-2.056127138		0.027565891
ENSCPOG00000006957	CORIN	corin, serine peptidase	-2.083563746		0.000216651
ENSCPOG00000002641	SEZ6L	seizure related 6 homolog like	-2.113852877		0.035649656
ENSCPOG00000002402	MYOM2	myomesin 2	-2.151627369		0.031875573
ENSCPOG00000014546	CYP17A1	cytochrome P450 family 17 subfamily A member 1	-2.160217969		0.035085162
ENSCPOG00000001750	RFX4	regulatory factor X4	-2.260927703		0.038958562
ENSCPOG00000033577	---	---	-2.288699174		0.034918903
ENSCPOG00000033123	---	---	-2.309701464		0.023595446
ENSCPOG00000001121	---	---	-2.362022907		0.020165881
ENSCPOG00000031904	---	---	-2.385978413		0.018578867
ENSCPOG00000004011	---	---	-2.410622592		0.018986849
ENSCPOG00000032568	---	---	-2.414450512		0.01625016
ENSCPOG00000033628	---	---	-2.44689448		0.030844775
ENSCPOG00000002444	SSUH2	ssu-2 homolog	-2.44865402		0.01587595
ENSCPOG00000009543	YBX2	Y-box binding protein 2	-2.517757285		0.012531442
ENSCPOG00000019876	---	---	-2.627272567		0.009038125
ENSCPOG00000012815	SPATA25	spermatogenesis associated 25	-2.669181939		0.008872289
ENSCPOG00000003834	SLC30A3	solute carrier family 30 member 3	-2.693451938		0.008513139
ENSCPOG00000035371	---	---	-2.813851759		0.005172552
ENSCPOG00000023360	DKKL1	dickkopf like acrosomal protein 1	-2.864216729		0.005025695
ENSCPOG00000023204	---	---	-2.947146554		0.012325589
ENSCPOG00000035729	---	---	-3.148525121		0.001308714
ENSCPOG00000033998	---	---	-3.942485179		0.001408407
