# Supplementary material for: RNA Sequencing Analysis of Gene Expression by Electroacupuncture in Guinea Pig Gallstone Models
Source: Evid Based Complement Alternat Med. 2022 Jan 7;2022:3793946. doi: 10.1155/2022/3793946 (PMC8759925; doi:10.1155/2022/3793946)
Supplement: Supplementary Materials — Supplementary tables are provided. See Table S1 for the list of 257 DEGs in Model vs. Normal. See Table S2 for the list of 1704 DEGs in EA vs. Model. See Table S3 for 94 EA reversed DEGs. [file 3793946.f1.zip › 3793946.f1/TableS2 (1).txt]

Gene_ID	Symbol	description	G2_vs_G1_log2FoldChange	Pvalue UP	Pvalue DOWN
ENSCPOG00000013506	IKZF2	IKAROS family zinc finger 2	-2.080841948		0.001400528
ENSCPOG00000004507	TRAF6	TNF receptor associated factor 6	-1.556245343		0.000354072
ENSCPOG00000007974	TNFAIP6	TNF alpha induced protein 6	-1.050606589		0.00222825
ENSCPOG00000007979	SLC14A1	solute carrier family 14 member 1 (Kidd blood group)	-1.549416076		4.15E-05
ENSCPOG00000009811	RABGAP1	RAB GTPase activating protein 1	-1.460334969		2.23E-07
ENSCPOG00000023434	CEP120	centrosomal protein 120	-1.913402114		0.000275744
ENSCPOG00000036832	---	---	-2.041365088		0.000411178
ENSCPOG00000025483	UPK3A	uroplakin 3A	1.154261204	0.003527083
ENSCPOG00000040135	DLX1	distal-less homeobox 1	2.095682629	0.002411436
ENSCPOG00000014247	GTF3C4	general transcription factor IIIC subunit 4	-1.413670845		0.000144323
ENSCPOG00000034901	LEMD3	LEM domain containing 3	-2.207709495		0.000138403
ENSCPOG00000005926	SPC25	SPC25 component of NDC80 kinetochore complex	1.387630468	0.000683423
ENSCPOG00000000837	UTRN	utrophin	-2.118763807		0.007434061
ENSCPOG00000012952	SLC22A7	solute carrier family 22 member 7	-3.217337598		0.009755298
ENSCPOG00000012951	ACOT7	acyl-CoA thioesterase 7	1.037104129	0.000276157
ENSCPOG00000005492	KIF15	kinesin family member 15	1.257664147	0.000529041
ENSCPOG00000040277	MPV17L	MPV17 mitochondrial inner membrane protein like	-1.468500084		0.000305724
ENSCPOG00000033468	---	---	1.550859737	0.019033124
ENSCPOG00000001497	SPTLC2	serine palmitoyltransferase long chain base subunit 2	-2.008189684		0.004003555
ENSCPOG00000001496	GOLGA3	golgin A3	-1.830219338		0.003562932
ENSCPOG00000001499	TWF1	twinfilin actin binding protein 1	-1.512324378		0.000105032
ENSCPOG00000038670	THOC2	THO complex 2	-1.10411631		0.000550993
ENSCPOG00000008644	ZNF292	zinc finger protein 292	-1.584726992		2.11E-07
ENSCPOG00000031413	---	---	-2.706414308		0.021721907
ENSCPOG00000012251	SARDH	sarcosine dehydrogenase	-1.369542472		0.026235113
ENSCPOG00000012253	PTPN21	protein tyrosine phosphatase non-receptor type 21	-1.57845477		0.013226377
ENSCPOG00000014001	KMO	kynurenine 3-monooxygenase	-2.209219402		0.003164393
ENSCPOG00000039886	KCNA2	potassium voltage-gated channel subfamily A member 2	-1.866028191		0.002260899
ENSCPOG00000020553	RIMBP2	RIMS binding protein 2	-1.186077261		0.006535934
ENSCPOG00000028459	5S_rRNA	5S ribosomal RNA	-1.559912396		0.04226248
ENSCPOG00000021600	Cxcr1	C-X-C motif chemokine receptor 1	1.696004119	0.015933422
ENSCPOG00000014820	PHF20L1	PHD finger protein 20 like 1	-2.082949441		0.007145285
ENSCPOG00000034349	CKS2	CDC28 protein kinase regulatory subunit 2	2.40451344	1.02E-07
ENSCPOG00000015017	MAP3K1	mitogen-activated protein kinase kinase kinase 1	-2.405316328		0.003579091
ENSCPOG00000004956	KCNJ2	Inward rectifier potassium channel 2	-1.554540729		4.78E-05
ENSCPOG00000006087	DGKH	diacylglycerol kinase eta	-2.249829822		0.0344474
ENSCPOG00000012560	TRAPPC8	trafficking protein particle complex 8	-1.189399564		1.48E-05
ENSCPOG00000008847	CCR10	C-C motif chemokine receptor 10	1.205904312	0.026413127
ENSCPOG00000000669	RO60	Ro60, Y RNA binding protein	-1.186912389		0.000351172
ENSCPOG00000021445	KHNYN	KH and NYN domain containing	-1.024265537		0.000250289
ENSCPOG00000033341	GNMT	glycine N-methyltransferase	-2.162203753		0.006493481
ENSCPOG00000009718	ACOT12	acyl-CoA thioesterase 12	-4.937402518		1.22E-07
ENSCPOG00000033693	---	---	-1.864810852		0.003506642
ENSCPOG00000030633	---	---	-1.715930206		0.000854823
ENSCPOG00000030630	ST6GALNAC3	ST6 N-acetylgalactosaminide alpha-2,6-sialyltransferase 3	-1.519357794		0.040874789
ENSCPOG00000030638	---	---	-1.27502304		0.011633747
ENSCPOG00000035039	CBLN1	cerebellin 1 precursor	1.650575811	0.00184314
ENSCPOG00000015259	NOX1	NADPH oxidase 1	1.615448519	0.047676647
ENSCPOG00000013966	PLEKHH2	pleckstrin homology, MyTH4 and FERM domain containing H2	-1.892720489		0.000317668
ENSCPOG00000020458	MYBL2	MYB proto-oncogene like 2	1.881789604	3.79E-06
ENSCPOG00000038943	TMEM106B	transmembrane protein 106B	-1.118395258		1.78E-07
ENSCPOG00000025176	CA8	carbonic anhydrase 8	-1.8826085		0.000144592
ENSCPOG00000012767	CFTR	CF transmembrane conductance regulator	-2.223549867		7.57E-06
ENSCPOG00000012762	ZMYM2	zinc finger MYM-type containing 2	-1.158406589		0.000342079
ENSCPOG00000010726	KIF21A	kinesin family member 21A	-1.377206103		0.013342032
ENSCPOG00000010721	PLD1	phospholipase D1	-1.795668703		0.002577557
ENSCPOG00000000467	TNRC6C	trinucleotide repeat containing adaptor 6C	-1.505893564		0.001636873
ENSCPOG00000031500	---	---	1.699380834	0.000135591
ENSCPOG00000010188	MAJIN	membrane anchored junction protein	2.237691273	0.019800249
ENSCPOG00000010187	FAM221A	family with sequence similarity 221 member A	-1.429352181		0.038147096
ENSCPOG00000037114	DUSP18	dual specificity phosphatase 18	-1.045905817		0.021114162
ENSCPOG00000005235	CDHR1	cadherin related family member 1	1.946728394	0.002701177
ENSCPOG00000003177	PGAP1	post-GPI attachment to proteins inositol deacylase 1	-2.316464761		0.000183455
ENSCPOG00000026193	---	---	-1.271197422		0.000208848
ENSCPOG00000008140	ELOVL2	ELOVL fatty acid elongase 2	-3.06739228		0.002212719
ENSCPOG00000003827	NOCT	nocturnin	-1.11636107		0.006885321
ENSCPOG00000012245	EPB41L1	erythrocyte membrane protein band 4.1 like 1	-1.244495003		0.02812379
ENSCPOG00000026441	CYSRT1	cysteine rich tail 1	1.288926058	0.027499865
ENSCPOG00000027312	TTC28	tetratricopeptide repeat domain 28	-2.359544669		0.002950043
ENSCPOG00000001259	COL24A1	collagen type XXIV alpha 1 chain	-1.784613211		0.000204162
ENSCPOG00000039565	MMP25	matrix metallopeptidase 25	1.314119851	0.000185941
ENSCPOG00000034844	---	---	2.341661461	0.014330325
ENSCPOG00000039971	BHMT	betaine--homocysteine S-methyltransferase	-5.067767676		0.009639959
ENSCPOG00000016485	MIR186	microRNA 186	-1.915049934		0.038290175
ENSCPOG00000006470	SMAD4	SMAD family member 4	-1.017968436		0.000296809
ENSCPOG00000007705	ZCCHC14	zinc finger CCHC-type containing 14	-1.346003415		0.011929496
ENSCPOG00000009560	MICU3	mitochondrial calcium uptake family member 3	-2.734504718		4.00E-05
ENSCPOG00000007860	HSPA13	heat shock protein family A (Hsp70) member 13	-1.798855777		1.38E-05
ENSCPOG00000006132	LRRC14B	leucine rich repeat containing 14B	-1.393013292		0.015120245
ENSCPOG00000006136	PRKN	parkin RBR E3 ubiquitin protein ligase	-1.263791044		0.003878616
ENSCPOG00000006139	GABBR2	gamma-aminobutyric acid type B receptor subunit 2	-1.425643325		0.041748237
ENSCPOG00000009911	ADAMTS5	ADAM metallopeptidase with thrombospondin type 1 motif 5	-2.119903039		0.002209877
ENSCPOG00000009009	SLC25A16	solute carrier family 25 member 16	-1.767088247		0.000649408
ENSCPOG00000030989	RASSF9	Ras association domain family member 9	-1.041166567		0.01134427
ENSCPOG00000020088	NHS	NHS actin remodeling regulator	-3.233002092		0.049718777
ENSCPOG00000021935	DNAJC18	DnaJ heat shock protein family (Hsp40) member C18	-1.350694518		0.000590614
ENSCPOG00000040136	SLC40A1	solute carrier family 40 member 1	-1.05335978		0.001535086
ENSCPOG00000025835	---	---	-1.069016478		1.16E-06
ENSCPOG00000036974	---	---	-3.732160389		0.000371059
ENSCPOG00000035729	---	---	2.07711049	0.042733569
ENSCPOG00000031611	---	---	-2.042705595		0.045821284
ENSCPOG00000030573	---	---	-2.053060496		0.043174972
ENSCPOG00000013675	ITGA1	integrin subunit alpha 1	-3.011026252		1.22E-09
ENSCPOG00000004246	HSPB3	heat shock protein family B (small) member 3	-1.271344566		0.040401646
ENSCPOG00000012693	ZFHX4	zinc finger homeobox 4	-1.552986877		1.27E-07
ENSCPOG00000007574	ETNK1	ethanolamine kinase 1	-1.034339821		6.51E-06
ENSCPOG00000011523	TFCP2L1	transcription factor CP2 like 1	-1.718407359		0.00080431
ENSCPOG00000011527	CLASP1	cytoplasmic linker associated protein 1	-1.486703309		0.000248136
ENSCPOG00000005596	HSD11B1	Corticosteroid 11-beta-dehydrogenase isozyme 1	-5.502634589		0.023087964
ENSCPOG00000009793	GRK3	G protein-coupled receptor kinase 3	-1.299617712		0.012078377
ENSCPOG00000010693	DNAJB13	DnaJ heat shock protein family (Hsp40) member B13	1.468164327	0.025365034
ENSCPOG00000010694	EXOC6B	exocyst complex component 6B	-1.904825355		0.000143152
ENSCPOG00000010343	KCNJ5	potassium inwardly rectifying channel subfamily J member 5	-1.361626859		0.011874682
ENSCPOG00000022322	PFN3	profilin 3	-2.097807194		0.032357176
ENSCPOG00000038082	A3GALT2	alpha 1,3-galactosyltransferase 2	1.255421298	0.009709681
ENSCPOG00000034257	ACKR4	atypical chemokine receptor 4	-1.120541844		0.008560574
ENSCPOG00000014120	IL18RAP	interleukin 18 receptor accessory protein	1.323650105	0.004247856
ENSCPOG00000014122	LRP1B	LDL receptor related protein 1B	-1.560172453		0.025783348
ENSCPOG00000037367	STX17	syntaxin 17	-1.383865975		0.000145636
ENSCPOG00000023728	---	---	-1.831134971		0.004647677
ENSCPOG00000039717	MMS22L	MMS22 like, DNA repair protein	-1.271865352		0.002176006
ENSCPOG00000021769	OGDHL	oxoglutarate dehydrogenase like	-5.15865321		0.014651773
ENSCPOG00000033069	---	---	-5.197532139		3.22E-06
ENSCPOG00000036017	ARID5B	AT-rich interaction domain 5B	-1.601053345		0.006971667
ENSCPOG00000014901	PRKCA	protein kinase C alpha	-1.245761775		0.001668413
ENSCPOG00000013410	PACRG	parkin coregulated	1.246085	0.035064224
ENSCPOG00000036071	---	---	-1.009169313		0.001672425
ENSCPOG00000010106	SLC38A4	solute carrier family 38 member 4	-2.814277563		1.58E-12
ENSCPOG00000037005	---	---	-1.167753257		0.027964063
ENSCPOG00000037008	---	---	-1.417946344		0.000986023
ENSCPOG00000010816	SPDL1	spindle apparatus coiled-coil protein 1	1.079883433	0.004128363
ENSCPOG00000006544	KAT6B	lysine acetyltransferase 6B	-1.419147145		0.000192404
ENSCPOG00000028429	7SK	7SK RNA	-1.839089295		0.001829877
ENSCPOG00000001123	MICALL1	MICAL like 1	-1.073330737		0.011976344
ENSCPOG00000001121	---	---	2.297629722	0.027814325
ENSCPOG00000021568	---	---	-4.620705718		0.006832589
ENSCPOG00000021561	---	---	-1.138100945		0.000934245
ENSCPOG00000027399	ZNF217	zinc finger protein 217	-1.584298182		0.00109147
ENSCPOG00000009453	---	---	-1.920691916		0.004225954
ENSCPOG00000009452	ZNF280B	zinc finger protein 280B	-1.726485304		0.005421355
ENSCPOG00000001782	ZSCAN29	zinc finger and SCAN domain containing 29	-1.021149139		0.006687588
ENSCPOG00000002473	WWC2	WW and C2 domain containing 2	-2.101468957		6.85E-05
ENSCPOG00000002783	PTGER3	prostaglandin E receptor 3	-2.423706998		0.044594485
ENSCPOG00000035371	---	---	2.863564475	0.002308489
ENSCPOG00000003783	ADAMTSL1	ADAMTS like 1	-1.136294214		0.019192002
ENSCPOG00000003433	MTMR4	myotubularin related protein 4	-1.228023788		0.000301049
ENSCPOG00000007439	ERO1A	endoplasmic reticulum oxidoreductase 1 alpha	-1.844897003		7.86E-05
ENSCPOG00000007438	CDKL5	cyclin dependent kinase like 5	-1.249534138		0.042953114
ENSCPOG00000022138	SPI1	Spi-1 proto-oncogene	1.323035297	0.001004246
ENSCPOG00000004807	DLGAP5	DLG associated protein 5	1.695233038	5.91E-08
ENSCPOG00000013845	---	---	2.234071347	4.50E-15
ENSCPOG00000014714	CHRM2	cholinergic receptor muscarinic 2	-1.255854884		0.013206499
ENSCPOG00000013158	BUB1	BUB1 mitotic checkpoint serine/threonine kinase	1.072001272	0.004429975
ENSCPOG00000013154	CRP	C-reactive protein	-3.699717038		0.001108164
ENSCPOG00000013153	FBXO30	F-box protein 30	-2.084318662		0.000116816
ENSCPOG00000025723	ITPRID2	ITPR interacting domain containing 2	-1.154008375		0.023534441
ENSCPOG00000025724	U2	U2 spliceosomal RNA	1.240638363	0.034089172
ENSCPOG00000000256	CSNK1G1	casein kinase 1 gamma 1	-1.966594947		0.001176436
ENSCPOG00000003237	TUBB4A	tubulin beta 4A class IVa	1.035654709	9.86E-05
ENSCPOG00000011832	KREMEN1	kringle containing transmembrane protein 1	-1.661395413		0.00029402
ENSCPOG00000033769	---	---	1.271610283	0.049221379
ENSCPOG00000032414	RGS16	regulator of G protein signaling 16	-1.320526414		0.004265791
ENSCPOG00000032417	MON2	MON2 homolog, regulator of endosome-to-Golgi trafficking	-1.199105164		3.96E-05
ENSCPOG00000002629	PCYOX1	prenylcysteine oxidase 1	-1.819272504		0.001061544
ENSCPOG00000002627	CCL19	C-C motif chemokine ligand 19	2.044200605	0.033869255
ENSCPOG00000003576	PHTF2	putative homeodomain transcription factor 2	-1.99320242		0.005426729
ENSCPOG00000003577	LATS1	large tumor suppressor kinase 1	-1.815534604		1.42E-05
ENSCPOG00000003575	BBX	BBX high mobility group box domain containing	-1.556432726		0.000105378
ENSCPOG00000003578	KIAA1217	KIAA1217	-1.263791917		0.00253606
ENSCPOG00000034925	---	---	-1.160085872		0.015465089
ENSCPOG00000034922	MTCP1	mature T cell proliferation 1	-1.181986337		0.013167985
ENSCPOG00000014506	EEA1	early endosome antigen 1	-1.563149452		3.73E-05
ENSCPOG00000006333	CHAF1B	chromatin assembly factor 1 subunit B	1.066809594	0.003328433
ENSCPOG00000012612	DNHD1	dynein heavy chain domain 1	-1.131996313		4.47E-06
ENSCPOG00000000040	EGFR	epidermal growth factor receptor	-1.143025646		0.000338023
ENSCPOG00000004740	MYLK	myosin light chain kinase	-1.29034313		0.033380117
ENSCPOG00000002352	GLS2	glutaminase 2	-3.752722071		0.002277766
ENSCPOG00000002971	---	---	1.552996778	0.016127794
ENSCPOG00000002973	KMT2D	lysine methyltransferase 2D	-1.117703539		0.00029654
ENSCPOG00000003006	UPP2	uridine phosphorylase 2	-3.056099304		0.003392937
ENSCPOG00000013990	FMO1	flavin containing dimethylaniline monoxygenase 1	-1.711615305		0.034332415
ENSCPOG00000032894	---	---	2.223979135	0.02132144
ENSCPOG00000022044	---	---	-1.850305263		5.87E-08
ENSCPOG00000026682	F2	coagulation factor II, thrombin	-1.606917986		0.020982855
ENSCPOG00000010137	CCDC110	coiled-coil domain containing 110	-2.185344		0.025532396
ENSCPOG00000001094	NT5E	5-nucleotidase ecto	-1.097118029		0.005794191
ENSCPOG00000032338	PARD6G	par-6 family cell polarity regulator gamma	-1.234100415		0.004505274
ENSCPOG00000001545	ACSL4	acyl-CoA synthetase long chain family member 4	-2.426640874		4.27E-05
ENSCPOG00000014987	MTFR1	mitochondrial fission regulator 1	-1.299841307		0.000141239
ENSCPOG00000014986	CHL1	cell adhesion molecule L1 like	-2.052651839		0.006193094
ENSCPOG00000014980	ZNF106	zinc finger protein 106	-2.557263651		0.026685166
ENSCPOG00000011852	RBM33	RNA binding motif protein 33	-1.305748732		0.002308177
ENSCPOG00000015574	TYMS	thymidylate synthetase	1.491292715	0.000111256
ENSCPOG00000015576	ENOSF1	enolase superfamily member 1	-1.163175667		0.006611343
ENSCPOG00000015579	STRN3	striatin 3	-1.581407068		6.91E-05
ENSCPOG00000020767	RTN4R	reticulon 4 receptor	1.11308142	0.028049428
ENSCPOG00000037080	---	---	-2.103668323		0.002111646
ENSCPOG00000037087	SLC25A40	solute carrier family 25 member 40	-1.470983483		0.000616289
ENSCPOG00000010898	C8A	complement C8 alpha chain	-5.918874422		0.045416764
ENSCPOG00000010894	HSD11B2	hydroxysteroid 11-beta dehydrogenase 2	1.090567928	2.82E-07
ENSCPOG00000036684	TNRC6A	trinucleotide repeat containing adaptor 6A	-1.409017184		0.002334214
ENSCPOG00000036686	---	---	1.520269306	0.016869136
ENSCPOG00000036682	SNORA73	Small nucleolar RNA SNORA73 family	-1.513342395		0.006109442
ENSCPOG00000025330	---	---	-5.399461322		0.042698008
ENSCPOG00000000940	SLF2	SMC5-SMC6 complex localization factor 2	-1.601639157		4.67E-06
ENSCPOG00000007634	SLC17A1	solute carrier family 17 member 1	-4.923852654		2.69E-13
ENSCPOG00000007636	AR	androgen receptor	-1.844361839		0.003806509
ENSCPOG00000007630	HMCN1	hemicentin 1	-1.5823297		0.008839427
ENSCPOG00000005703	ESR2	estrogen receptor 2	-2.464269267		0.045431757
ENSCPOG00000005700	PTPRB	protein tyrosine phosphatase receptor type B	-1.271325476		0.000654225
ENSCPOG00000000363	EXO1	exonuclease 1	1.605703382	0.000810885
ENSCPOG00000000367	KIF13A	kinesin family member 13A	-1.015852941		0.000386851
ENSCPOG00000010796	LY6G5C	lymphocyte antigen 6 family member G5C	1.536815906	0.025497955
ENSCPOG00000010428	AGO2	argonaute RISC catalytic component 2	-1.183003158		0.001700555
ENSCPOG00000001701	VANGL1	VANGL planar cell polarity protein 1	-1.683559068		0.001236551
ENSCPOG00000003704	FNDC3A	fibronectin type III domain containing 3A	-2.103312448		0.002107465
ENSCPOG00000002836	FRS2	fibroblast growth factor receptor substrate 2	-2.517714783		1.97E-05
ENSCPOG00000005282	DCHS2	dachsous cadherin-related 2	-1.161897921		0.044088606
ENSCPOG00000008777	ZNF316	zinc finger protein 316	-1.438045566		0.000163835
ENSCPOG00000008776	---	---	-2.315875516		0.00908158
ENSCPOG00000009827	FRRS1L	ferric chelate reductase 1 like	-1.053726699		0.040419886
ENSCPOG00000037249	---	---	-6.787406337		0.000551223
ENSCPOG00000022275	HGD	homogentisate 1,2-dioxygenase	-2.050111349		1.20E-12
ENSCPOG00000010912	AP1G1	adaptor related protein complex 1 subunit gamma 1	-1.734982844		0.006615582
ENSCPOG00000014210	SCN7A	sodium voltage-gated channel alpha subunit 7	-2.055664176		0.000290187
ENSCPOG00000005918	---	---	-1.675974273		0.00023726
ENSCPOG00000006754	CDCA5	cell division cycle associated 5	1.377314246	5.19E-06
ENSCPOG00000007409	---	---	-1.181406788		0.005427027
ENSCPOG00000009661	PDP2	pyruvate dehyrogenase phosphatase catalytic subunit 2	-1.219967256		0.000359916
ENSCPOG00000031342	MZT1	mitotic spindle organizing protein 1	-1.09250707		0.000131323
ENSCPOG00000038399	ADRA1A	adrenoceptor alpha 1A	-2.257858266		0.002110427
ENSCPOG00000034436	---	---	-2.192261112		0.014177874
ENSCPOG00000037165	---	---	-1.927423673		0.001896616
ENSCPOG00000039251	PITX1	paired like homeodomain 1	1.435256313	2.46E-07
ENSCPOG00000013059	---	---	-2.532115863		0.008920691
ENSCPOG00000000510	ZBTB11	zinc finger and BTB domain containing 11	-1.643571287		0.000109744
ENSCPOG00000011346	---	---	-2.559289265		0.009038805
ENSCPOG00000035312	ARID2	AT-rich interaction domain 2	-1.668159009		0.001489557
ENSCPOG00000007886	MYO5A	myosin VA	-1.246767127		0.000833054
ENSCPOG00000008308	SUCO	SUN domain containing ossification factor	-1.267992735		0.000848872
ENSCPOG00000007305	CEP55	centrosomal protein 55	1.0000739	0.017150133
ENSCPOG00000031933	SAMD13	sterile alpha motif domain containing 13	-1.887328386		0.001889956
ENSCPOG00000004146	CPS1	carbamoyl-phosphate synthase 1	-7.066911814		0.001895058
ENSCPOG00000008877	CPNE8	copine 8	-1.693861332		0.000381569
ENSCPOG00000008872	CREB3L2	cAMP responsive element binding protein 3 like 2	-2.322688769		2.08E-08
ENSCPOG00000001018	DNAH7	dynein axonemal heavy chain 7	1.033197163	0.012806558
ENSCPOG00000039097	---	---	1.360655576	0.011114461
ENSCPOG00000024518	DBH	dopamine beta-hydroxylase	-1.450510726		0.015040634
ENSCPOG00000032519	SNORA63	Small nucleolar RNA SNORA63	-1.15735635		0.042511142
ENSCPOG00000002091	DESI2	desumoylating isopeptidase 2	-1.029388425		0.001410864
ENSCPOG00000030609	---	---	1.382433754	8.97E-11
ENSCPOG00000008461	---	---	-2.384256685		0.01528076
ENSCPOG00000015289	SLC44A1	solute carrier family 44 member 1	-1.447536032		0.011125488
ENSCPOG00000013935	FAM172A	family with sequence similarity 172 member A	-1.352720061		0.004001119
ENSCPOG00000014629	---	---	1.350283067	8.34E-05
ENSCPOG00000010473	PKHD1	PKHD1 ciliary IPT domain containing fibrocystin/polyductin	-1.888764935		2.52E-09
ENSCPOG00000007146	---	---	-1.943315288		2.68E-05
ENSCPOG00000010712	TMC7	transmembrane channel like 7	-1.225169856		0.003737201
ENSCPOG00000005784	TET2	tet methylcytosine dioxygenase 2	-2.610212162		0.000135447
ENSCPOG00000004559	EDNRA	endothelin receptor type A	-1.086523747		0.006983636
ENSCPOG00000035407	---	---	-1.465483995		0.000235412
ENSCPOG00000002250	C5	complement C5	-6.579135866		0.037545471
ENSCPOG00000002254	TNKS2	tankyrase 2	-2.443801433		0.004539891
ENSCPOG00000026479	CA4	carbonic anhydrase 4	1.763103271	5.23E-05
ENSCPOG00000036915	---	---	-2.458992074		0.008997269
ENSCPOG00000030832	ABHD1	abhydrolase domain containing 1	1.024290389	0.002620408
ENSCPOG00000028499	---	small nucleolar RNA SNORD2	-1.411758307		0.047135514
ENSCPOG00000021264	---	---	-1.301668748		0.009765881
ENSCPOG00000001228	CDCA8	cell division cycle associated 8	1.337611909	0.000945927
ENSCPOG00000031050	TBXA2R	thromboxane A2 receptor	1.370595332	0.014890108
ENSCPOG00000038480	---	---	2.24346167	0.019605212
ENSCPOG00000010998	PPP4R3B	protein phosphatase 4 regulatory subunit 3B	-1.206928079		0.000209714
ENSCPOG00000015747	HEATR5A	HEAT repeat containing 5A	-1.534400256		5.76E-05
ENSCPOG00000013744	SLC6A13	solute carrier family 6 member 13	-1.538481387		0.030053625
ENSCPOG00000000867	MCM3	minichromosome maintenance complex component 3	1.002950115	1.51E-07
ENSCPOG00000000860	GXYLT1	glucoside xylosyltransferase 1	-1.356121623		0.003994924
ENSCPOG00000000863	SIRT1	sirtuin 1	-1.67181348		1.88E-05
ENSCPOG00000000862	ZFR	zinc finger RNA binding protein	-1.292511639		0.000317506
ENSCPOG00000004374	IL13RA2	interleukin 13 receptor subunit alpha 2	-1.941205507		0.023689778
ENSCPOG00000004371	CD274	CD274 molecule	-1.48201257		0.017966824
ENSCPOG00000019309	CFAP97D1	CFAP97 domain containing 1	2.044200605	0.033869255
ENSCPOG00000000285	ITIH1	inter-alpha-trypsin inhibitor heavy chain 1	-5.082661131		0.017698401
ENSCPOG00000000284	---	---	-1.37222307		0.015391443
ENSCPOG00000000287	ITIH4	inter-alpha-trypsin inhibitor heavy chain 4	-3.222438131		0.001842391
ENSCPOG00000009559	ANKRD13C	ankyrin repeat domain 13C	-1.088906297		0.00269003
ENSCPOG00000007480	---	---	-6.963398445		0.03387158
ENSCPOG00000000136	SLC25A46	solute carrier family 25 member 46	-1.432557755		0.002835407
ENSCPOG00000001425	DOCK9	dedicator of cytokinesis 9	-1.371889173		0.011537392
ENSCPOG00000002193	PIP5K1A	phosphatidylinositol-4-phosphate 5-kinase type 1 alpha	-1.06701882		0.001587069
ENSCPOG00000031441	PYGO1	pygopus family PHD finger 1	-1.411793376		0.0022394
ENSCPOG00000008092	MBNL3	muscleblind like splicing regulator 3	-1.930809385		0.000749875
ENSCPOG00000030311	---	---	-1.956564113		0.001090774
ENSCPOG00000011113	WDR27	WD repeat domain 27	-1.312606505		0.027560212
ENSCPOG00000038561	SCN3B	sodium voltage-gated channel beta subunit 3	-1.985551883		3.81E-05
ENSCPOG00000022685	HCN4	hyperpolarization activated cyclic nucleotide gated potassium channel 4	-1.193608346		0.009972625
ENSCPOG00000022539	DUSP11	dual specificity phosphatase 11	-1.765734097		0.000906464
ENSCPOG00000040024	---	---	1.669061912	0.008859511
ENSCPOG00000040022	FAM161B	FAM161 centrosomal protein B	-1.801001465		0.014090271
ENSCPOG00000013886	TCEANC	transcription elongation factor A N-terminal and central domain containing	-1.430671182		0.000704767
ENSCPOG00000013885	UHRF1	ubiquitin like with PHD and ring finger domains 1	1.466066969	4.65E-05
ENSCPOG00000040169	Y_RNA	Y RNA	-2.063049808		0.035198408
ENSCPOG00000040166	---	---	1.341068724	0.039792256
ENSCPOG00000010242	---	---	-2.149701345		0.000920405
ENSCPOG00000007522	AASS	aminoadipate-semialdehyde synthase	-1.071556609		2.67E-06
ENSCPOG00000007525	PNPLA8	patatin like phospholipase domain containing 8	-1.065541221		0.001024589
ENSCPOG00000027159	---	---	-4.577227889		0.017473114
ENSCPOG00000009746	NOC3L	NOC3 like DNA replication regulator	-1.317127079		1.15E-05
ENSCPOG00000031225	---	---	-1.680021209		0.023602574
ENSCPOG00000031222	KLF9	Kruppel like factor 9	-1.214005226		3.48E-11
ENSCPOG00000010337	CNOT6L	CCR4-NOT transcription complex subunit 6 like	-1.919345672		0.023747426
ENSCPOG00000002541	KCNT2	potassium sodium-activated channel subfamily T member 2	-1.499485477		0.01008274
ENSCPOG00000002547	ZPLD1	zona pellucida like domain containing 1	-2.298387796		0.043112485
ENSCPOG00000030579	BACH2	BTB domain and CNC homolog 2	-3.488591979		1.66E-06
ENSCPOG00000030576	FTSJ1	FtsJ RNA 2-O-methyltransferase 1	-3.040921613		0.002695311
ENSCPOG00000038767	---	---	-1.629244416		0.00034847
ENSCPOG00000035069	Metazoa_SRP	Metazoan signal recognition particle RNA	-2.589343435		2.76E-05
ENSCPOG00000033881	TMEM79	transmembrane protein 79	-2.407509		0.002450858
ENSCPOG00000031767	---	---	-3.800320905		0.018364474
ENSCPOG00000015203	KCNG1	potassium voltage-gated channel modifier subfamily G member 1	1.076335039	0.009252804
ENSCPOG00000020408	PHF24	PHD finger protein 24	-2.514425491		0.009743385
ENSCPOG00000035033	LCOR	ligand dependent nuclear receptor corepressor	-1.250834317		0.000244466
ENSCPOG00000038006	LMBRD2	LMBR1 domain containing 2	-2.220013874		0.000510945
ENSCPOG00000021751	CYP26A1	cytochrome P450 family 26 subfamily A member 1	-1.516136308		0.035659417
ENSCPOG00000013310	PAIP2B	poly(A) binding protein interacting protein 2B	-1.930776785		0.000251597
ENSCPOG00000025120	---	---	1.040292516	0.004809539
ENSCPOG00000025122	---	---	-1.318426822		0.001163341
ENSCPOG00000011264	NEK2	NIMA related kinase 2	1.523215569	7.43E-05
ENSCPOG00000011269	LPGAT1	lysophosphatidylglycerol acyltransferase 1	-1.710212082		0.000112517
ENSCPOG00000011886	FAM8A1	family with sequence similarity 8 member A1	-1.787548898		0.004497757
ENSCPOG00000011888	GPR75	G protein-coupled receptor 75	-2.361214314		0.001066516
ENSCPOG00000003371	STAB2	stabilin 2	-1.20302743		0.003283945
ENSCPOG00000004887	TTC39B	tetratricopeptide repeat domain 39B	-1.13009165		0.012657524
ENSCPOG00000001565	GPR158	G protein-coupled receptor 158	-1.125950593		0.03140582
ENSCPOG00000002833	RDH16	retinol dehydrogenase 16	-1.644611881		0.010412494
ENSCPOG00000003876	MAP3K21	mitogen-activated protein kinase kinase kinase 21	-1.693214769		3.86E-05
ENSCPOG00000003875	ANGEL2	angel homolog 2	-1.152280612		0.005567992
ENSCPOG00000026167	NHLRC1	NHL repeat containing E3 ubiquitin protein ligase 1	-2.403453452		0.012146136
ENSCPOG00000000991	SLC25A24	solute carrier family 25 member 24	-1.66652951		0.003398305
ENSCPOG00000011742	Trpc4	transient receptor potential cation channel subfamily C member 4	-2.399694042		0.01685884
ENSCPOG00000011745	EXOC5	exocyst complex component 5	-1.489030646		0.00019952
ENSCPOG00000009467	ZNF711	zinc finger protein 711	-1.298523559		0.003444941
ENSCPOG00000009468	---	---	-2.708530183		0.048861634
ENSCPOG00000001800	E2F1	E2F transcription factor 1	1.830661954	1.53E-06
ENSCPOG00000001803	MAP3K9	mitogen-activated protein kinase kinase kinase 9	-1.087413939		0.012391958
ENSCPOG00000001809	CAMSAP2	calmodulin regulated spectrin associated protein family member 2	-2.306309954		0.000109145
ENSCPOG00000030721	CYP1B1	cytochrome P450 family 1 subfamily B member 1	-1.299964629		0.004691019
ENSCPOG00000003401	RDX	radixin	-1.369472933		8.84E-05
ENSCPOG00000010511	ARHGEF6	Rac/Cdc42 guanine nucleotide exchange factor 6	-1.750296234		0.000325425
ENSCPOG00000015431	NAV3	neuron navigator 3	-3.039707456		0.001370908
ENSCPOG00000013876	FCN1	ficolin 1	2.348117908	4.08E-06
ENSCPOG00000014477	TANC2	tetratricopeptide repeat, ankyrin repeat and coiled-coil containing 2	-2.090904111		0.00632057
ENSCPOG00000007776	ASB14	ankyrin repeat and SOCS box containing 14	-1.452432905		0.005903803
ENSCPOG00000010587	DDX6	DEAD-box helicase 6	-1.929267999		2.84E-05
ENSCPOG00000011184	TBC1D5	TBC1 domain family member 5	-1.543368877		0.000312527
ENSCPOG00000010997	ATM	ATM serine/threonine kinase	-1.430521916		6.10E-05
ENSCPOG00000006917	EVI5	ecotropic viral integration site 5	-1.847269823		0.000235544
ENSCPOG00000040402	DCBLD2	discoidin, CUB and LCCL domain containing 2	-2.476041614		7.09E-05
ENSCPOG00000003242	SCD5	stearoyl-CoA desaturase 5	-1.517010543		0.002451295
ENSCPOG00000008014	---	---	-3.855398757		0.003219543
ENSCPOG00000008010	TAT	tyrosine aminotransferase	-4.640206398		6.44E-05
ENSCPOG00000027062	PPM1F	protein phosphatase, Mg2+/Mn2+ dependent 1F	-1.087090352		0.049966373
ENSCPOG00000008908	HECW2	HECT, C2 and WW domain containing E3 ubiquitin protein ligase 2	-1.549668095		0.013101669
ENSCPOG00000035889	---	---	-6.30657403		2.22E-30
ENSCPOG00000038873	---	---	-2.325569296		0.042611747
ENSCPOG00000038872	FABP4	fatty acid binding protein 4	1.297486298	3.82E-10
ENSCPOG00000031398	---	---	1.625142766	0.004529406
ENSCPOG00000031391	---	small nucleolar RNA SNORA31	-2.623939594		0.003720913
ENSCPOG00000039476	---	---	-2.09441337		2.54E-07
ENSCPOG00000030116	---	---	-1.826414961		4.35E-05
ENSCPOG00000005119	ADAMTS20	ADAM metallopeptidase with thrombospondin type 1 motif 20	-1.832095796		0.042417729
ENSCPOG00000015660	USP24	ubiquitin specific peptidase 24	-1.057411202		0.00095557
ENSCPOG00000039865	---	---	-1.716306949		0.000506006
ENSCPOG00000006309	ATP11B	ATPase phospholipid transporting 11B (putative)	-1.463666125		1.66E-05
ENSCPOG00000009216	AHCTF1	AT-hook containing transcription factor 1	-1.863765717		2.42E-06
ENSCPOG00000009211	GINS4	GINS complex subunit 4	1.094788896	0.001160989
ENSCPOG00000009218	PRMT9	protein arginine methyltransferase 9	-1.418844667		1.75E-07
ENSCPOG00000000079	---	RAP1 GTPase activating protein 2	-2.592573851		0.005123299
ENSCPOG00000000073	DCP1A	decapping mRNA 1A	-1.626685321		0.000113589
ENSCPOG00000002329	SPATA2L	spermatogenesis associated 2 like	1.238559404	0.000341062
ENSCPOG00000023281	PALM2AKAP2	PALM2 and AKAP2 fusion	-1.877409602		5.27E-05
ENSCPOG00000009154	UXT	ubiquitously expressed prefoldin like chaperone	1.065782588	0.002249724
ENSCPOG00000026506	ENTPD3	ectonucleoside triphosphate diphosphohydrolase 3	1.198842355	0.001568593
ENSCPOG00000020483	CUX2	cut like homeobox 2	-1.744607889		0.007241778
ENSCPOG00000013425	RIC1	RIC1 homolog, RAB6A GEF complex partner 1	-1.507945664		0.000118093
ENSCPOG00000036061	---	---	-2.211430724		0.035573784
ENSCPOG00000037111	SOX12	SRY-box transcription factor 12	2.982331936	0.004001531
ENSCPOG00000011463	FYTTD1	forty-two-three domain containing 1	-1.794814512		0.00068236
ENSCPOG00000011801	SRD5A3	steroid 5 alpha-reductase 3	-1.231068225		0.019991776
ENSCPOG00000011807	CLOCK	clock circadian regulator	-1.333925332		2.55E-05
ENSCPOG00000004803	APH1B	aph-1 homolog B, gamma-secretase subunit	-1.524421672		9.48E-06
ENSCPOG00000004801	ASH1L	ASH1 like histone lysine methyltransferase	-1.726984344		0.008801895
ENSCPOG00000035886	U1	U1 spliceosomal RNA	-1.734811054		0.025108586
ENSCPOG00000038877	RNASEH2A	ribonuclease H2 subunit A	1.031426942	0.000110547
ENSCPOG00000013983	IQGAP1	IQ motif containing GTPase activating protein 1	-1.182925696		0.00019301
ENSCPOG00000036304	---	---	-2.816567143		0.021126506
ENSCPOG00000013989	ASCC3	activating signal cointegrator 1 complex subunit 3	-1.094568185		0.000108566
ENSCPOG00000012295	NUP58	nucleoporin 58	-1.204876392		0.011971381
ENSCPOG00000012298	PITPNB	phosphatidylinositol transfer protein beta	-1.087403033		0.001321547
ENSCPOG00000006514	ARFGEF3	ARFGEF family member 3	-1.483837081		9.04E-06
ENSCPOG00000012839	---	---	-1.388904599		0.020826148
ENSCPOG00000012838	PROC	protein C, inactivator of coagulation factors Va and VIIIa	-3.465933557		0.00099397
ENSCPOG00000002659	PSD3	pleckstrin and Sec7 domain containing 3	-1.389601376		0.000565475
ENSCPOG00000033219	---	---	1.574414145	0.004276765
ENSCPOG00000005739	---	---	-1.394525194		0.043298164
ENSCPOG00000005736	CADM1	cell adhesion molecule 1	-1.329175202		7.25E-05
ENSCPOG00000010479	ARHGEF12	Rho guanine nucleotide exchange factor 12	-2.561145753		0.001942285
ENSCPOG00000002421	MYOCD	myocardin	-2.86301674		0.003001008
ENSCPOG00000032162	PROKR2	prokineticin receptor 2	-1.076535645		0.034056997
ENSCPOG00000026986	INKA1	inka box actin regulator 1	1.226796397	0.035964116
ENSCPOG00000001736	SAP30	Sin3A associated protein 30	1.005493962	0.032345891
ENSCPOG00000002287	MINDY2	MINDY lysine 48 deubiquitinase 2	-1.288579832		0.000314911
ENSCPOG00000001885	ZKSCAN8	zinc finger with KRAB and SCAN domains 8	-2.720138043		0.000458121
ENSCPOG00000003489	FGA	fibrinogen alpha chain	-7.257779831		0.048428863
ENSCPOG00000025980	TWIST2	twist family bHLH transcription factor 2	1.418252692	0.001824014
ENSCPOG00000031531	---	---	-1.400856214		9.06E-05
ENSCPOG00000014132	BMT2	base methyltransferase of 25S rRNA 2 homolog	-1.53226543		0.001454915
ENSCPOG00000026200	---	---	-1.272576721		0.000585084
ENSCPOG00000027554	MAGT1	magnesium transporter 1	-1.770312017		1.36E-05
ENSCPOG00000037891	---	---	-1.859393217		0.004636727
ENSCPOG00000037898	RIF1	replication timing regulatory factor 1	-1.899237003		8.18E-07
ENSCPOG00000013213	TTBK2	tau tubulin kinase 2	-1.158743433		0.000429443
ENSCPOG00000013211	PHF6	PHD finger protein 6	-1.468015244		6.94E-05
ENSCPOG00000039221	ZNF260	zinc finger protein 260	-1.233445519		1.55E-05
ENSCPOG00000011100	KCNMA1	potassium calcium-activated channel subfamily M alpha 1	-1.714788953		0.008965839
ENSCPOG00000010278	ASAP2	ArfGAP with SH3 domain, ankyrin repeat and PH domain 2	-1.140365618		0.044276081
ENSCPOG00000020608	GLCE	glucuronic acid epimerase	-1.075360235		0.002203399
ENSCPOG00000019534	CTLA4	cytotoxic T-lymphocyte associated protein 4	1.127218502	0.017000194
ENSCPOG00000006725	USP6NL	USP6 N-terminal like	-2.039068149		1.04E-05
ENSCPOG00000000898	STEAP2	STEAP2 metalloreductase	-1.723744006		0.000366229
ENSCPOG00000009582	FBXW11	F-box and WD repeat domain containing 11	-1.260184509		0.002061455
ENSCPOG00000009586	BMPR2	bone morphogenetic protein receptor type 2	-1.839026203		0.000281562
ENSCPOG00000009589	IL17RD	interleukin 17 receptor D	-1.722162623		0.000902377
ENSCPOG00000033408	KCNE3	potassium voltage-gated channel subfamily E regulatory subunit 3	-1.366776039		0.027361027
ENSCPOG00000009630	TTLL7	tubulin tyrosine ligase like 7	-2.352592823		0.001874459
ENSCPOG00000001963	GPLD1	glycosylphosphatidylinositol specific phospholipase D1	-2.714412135		0.005566523
ENSCPOG00000001964	SLC26A2	solute carrier family 26 member 2	-1.793429798		0.000207709
ENSCPOG00000026826	ZCCHC24	zinc finger CCHC-type containing 24	-1.608881199		0.028801282
ENSCPOG00000026820	POGK	pogo transposable element derived with KRAB domain	-1.048814327		0.008421103
ENSCPOG00000025558	---	---	-1.322022743		0.00054254
ENSCPOG00000030196	---	---	3.017615304	0.000846301
ENSCPOG00000003524	DCDC2	doublecortin domain containing 2	-2.866464958		0.000354371
ENSCPOG00000008516	MAML2	mastermind like transcriptional coactivator 2	-1.021229549		0.036814762
ENSCPOG00000008511	RC3H2	ring finger and CCCH-type domains 2	-2.404843466		1.69E-05
ENSCPOG00000023049	---	---	-2.948789724		0.002251193
ENSCPOG00000024099	CTDSPL2	CTD small phosphatase like 2	-1.135496959		0.014670116
ENSCPOG00000007031	AKAP6	A-kinase anchoring protein 6	-1.085654259		0.000422194
ENSCPOG00000012664	ROCK2	Rho associated coiled-coil containing protein kinase 2	-1.281389433		0.000542529
ENSCPOG00000000567	CIP2A	cell proliferation regulating inhibitor of protein phosphatase 2A	-1.108531955		0.003686347
ENSCPOG00000000563	CDH19	cadherin 19	-3.36311138		0.007904753
ENSCPOG00000004717	PCDH9	protocadherin 9	-3.303127476		0.001225196
ENSCPOG00000004711	AAK1	AP2 associated kinase 1	-1.724461258		0.001887851
ENSCPOG00000040725	---	---	-2.33971745		0.016999513
ENSCPOG00000002905	MAP3K2	mitogen-activated protein kinase kinase kinase 2	-1.596167755		0.00094066
ENSCPOG00000012507	ZNF704	zinc finger protein 704	-1.000931196		0.003488347
ENSCPOG00000012508	RPRD1A	regulation of nuclear pre-mRNA domain containing 1A	-1.195869696		6.32E-05
ENSCPOG00000031892	PCDHB7	protocadherin beta 7	-3.153534538		0.000886628
ENSCPOG00000008827	CARF	calcium responsive transcription factor	-1.370911725		0.00018779
ENSCPOG00000031294	---	---	-1.859868337		1.12E-05
ENSCPOG00000031293	CDKN2C	cyclin dependent kinase inhibitor 2C	1.279795712	6.22E-05
ENSCPOG00000031124	NFATC3	nuclear factor of activated T cells 3	-1.155205928		0.000303273
ENSCPOG00000039732	CHM	CHM Rab escort protein	-1.150670313		0.002972299
ENSCPOG00000003318	CHD1	chromodomain helicase DNA binding protein 1	-1.372984043		6.56E-06
ENSCPOG00000015504	AKT3	AKT serine/threonine kinase 3	-1.789187425		8.63E-05
ENSCPOG00000015508	MCPH1	microcephalin 1	-1.359284471		0.007094007
ENSCPOG00000036387	STOX2	storkhead box 2	-1.134495969		0.043359226
ENSCPOG00000011434	MTTP	microsomal triglyceride transfer protein	-5.457975837		0.015239285
ENSCPOG00000009311	C2orf68	chromosome 2 open reading frame 68	-1.10146853		0.033070677
ENSCPOG00000011297	SLC7A6	solute carrier family 7 member 6	-1.187517573		0.00035715
ENSCPOG00000000339	NEK1	NIMA related kinase 1	-1.440478591		0.000417452
ENSCPOG00000000338	PPP1R12B	protein phosphatase 1 regulatory subunit 12B	-1.290953833		0.020552518
ENSCPOG00000011292	PDE3A	phosphodiesterase 3A	-3.23563417		0.00312998
ENSCPOG00000040393	FKBP14	FKBP prolyl isomerase 14	-1.503338636		0.000537009
ENSCPOG00000040398	ATXN7L3B	ataxin 7 like 3B	-1.616007644		0.00193257
ENSCPOG00000037810	Y_RNA	Y RNA	-1.947067756		0.007773023
ENSCPOG00000001271	ANTXR2	ANTXR cell adhesion molecule 2	-1.060124078		0.00153612
ENSCPOG00000039507	STX7	syntaxin 7	-1.156244699		0.001676999
ENSCPOG00000038458	---	---	1.522058027	0.00033807
ENSCPOG00000008883	SH3D19	SH3 domain containing 19	-1.560621327		0.004219844
ENSCPOG00000034177	LRAT	lecithin retinol acyltransferase	-1.670391909		0.00135479
ENSCPOG00000034823	---	---	-2.231296557		0.012064609
ENSCPOG00000034825	IRX3	iroquois homeobox 3	2.315833139	0.000483742
ENSCPOG00000010942	ABCC2	ATP binding cassette subfamily C member 2	-2.69388558		2.34E-07
ENSCPOG00000015718	KCNN3	potassium calcium-activated channel subfamily N member 3	-1.884394183		0.00015064
ENSCPOG00000036468	HAMP	hepcidin antimicrobial peptide	-6.509844121		3.39E-12
ENSCPOG00000005946	DHRS9	dehydrogenase/reductase 9	-2.116401424		1.18E-05
ENSCPOG00000005941	RAD54L2	RAD54 like 2	-1.327449588		0.000454467
ENSCPOG00000005940	TMEM245	transmembrane protein 245	-1.524438692		0.000174244
ENSCPOG00000004303	C4BPA	complement component 4 binding protein alpha	-5.663945258		0.006590248
ENSCPOG00000000813	---	---	-1.479982431		9.13E-05
ENSCPOG00000012976	---	---	-3.380622233		0.005600785
ENSCPOG00000009504	ZFC3H1	zinc finger C3H1-type containing	-1.031803285		0.000300908
ENSCPOG00000000102	VPS13C	vacuolar protein sorting 13 homolog C	-1.012337526		0.001212026
ENSCPOG00000010537	---	---	-2.237298922		0.002985729
ENSCPOG00000005765	---	---	-1.735970214		0.019849333
ENSCPOG00000007858	KIF1B	kinesin family member 1B	-1.308751713		0.029863646
ENSCPOG00000004481	FBXO42	F-box protein 42	1.643553577	1.18E-18
ENSCPOG00000001476	CCNJ	cyclin J	-1.336238372		0.041280384
ENSCPOG00000023599	HGFAC	HGF activator	-3.105600325		0.005996515
ENSCPOG00000036265	---	---	1.464044658	0.008874205
ENSCPOG00000013556	TMEM196	transmembrane protein 196	-2.253585642		0.037464636
ENSCPOG00000038559	---	---	2.164894101	0.044012511
ENSCPOG00000011932	BRINP2	BMP/retinoic acid inducible neural specific 2	-1.210159853		0.02601193
ENSCPOG00000010048	ULK2	unc-51 like autophagy activating kinase 2	-1.286175145		0.000251805
ENSCPOG00000037674	---	---	1.149286725	9.75E-05
ENSCPOG00000004979	---	---	-2.752045796		0.004099167
ENSCPOG00000006603	TAGAP	T cell activation RhoGTPase activating protein	-1.083332485		0.0050726
ENSCPOG00000000607	CDH12	cadherin 12	-2.330647949		0.029556153
ENSCPOG00000004119	PLEKHM3	pleckstrin homology domain containing M3	-1.181914928		0.01210166
ENSCPOG00000004111	TREML1	triggering receptor expressed on myeloid cells like 1	2.10615552	0.027905321
ENSCPOG00000011051	CETP	cholesteryl ester transfer protein	-1.369804323		0.004400863
ENSCPOG00000002517	CLEC16A	C-type lectin domain containing 16A	-1.174869201		0.006962158
ENSCPOG00000038793	---	---	-2.99057702		0.036418593
ENSCPOG00000015233	BAZ2B	bromodomain adjacent to zinc finger domain 2B	-1.142175559		0.000129973
ENSCPOG00000036651	PI15	peptidase inhibitor 15	-1.706012097		0.000117341
ENSCPOG00000013320	NEBL	nebulette	-1.027584685		0.000252897
ENSCPOG00000038964	---	---	-1.561028782		0.024838547
ENSCPOG00000038962	---	LON peptidase N-terminal domain and ring finger 3	-1.350894185		8.50E-06
ENSCPOG00000012749	ETAA1	ETAA1 activator of ATR kinase	-1.035429435		0.029609363
ENSCPOG00000014960	INTS7	integrator complex subunit 7	-1.031070478		0.012974504
ENSCPOG00000000445	TMX4	thioredoxin related transmembrane protein 4	-1.620621682		0.00027452
ENSCPOG00000000444	HAO1	hydroxyacid oxidase 1	-3.956909444		0.00207038
ENSCPOG00000011219	KDM7A	lysine demethylase 7A	-1.888374323		5.18E-06
ENSCPOG00000040573	---	---	-1.807951704		0.013387675
ENSCPOG00000040578	---	---	1.14020676	0.012046816
ENSCPOG00000013399	LNPEP	leucyl and cystinyl aminopeptidase	-1.769568029		0.000288079
ENSCPOG00000005870	PHC3	polyhomeotic homolog 3	-1.261478568		0.000668495
ENSCPOG00000005872	JCAD	junctional cadherin 5 associated	-1.027571625		0.000543419
ENSCPOG00000005875	CADPS2	calcium dependent secretion activator 2	-1.080843545		9.03E-06
ENSCPOG00000003156	VTN	vitronectin	-4.76941297		0.008390648
ENSCPOG00000008164	DAO	D-amino-acid oxidase	-1.739526781		0.009500015
ENSCPOG00000032662	CCDC112	coiled-coil domain containing 112	-1.179167642		0.001219732
ENSCPOG00000002498	---	---	-2.218226743		0.000290381
ENSCPOG00000003451	ACSS3	acyl-CoA synthetase short chain family member 3	-1.240306469		0.000113754
ENSCPOG00000003455	PRKCB	protein kinase C beta	1.021098201	0.022440036
ENSCPOG00000008202	LRBA	LPS responsive beige-like anchor protein	-1.028313918		0.000171769
ENSCPOG00000008207	GCKR	glucokinase regulator	-3.871295699		0.007536972
ENSCPOG00000031580	---	---	-6.164314657		0.01147612
ENSCPOG00000004427	CYB5D1	cytochrome b5 domain containing 1	-1.21524921		0.035417314
ENSCPOG00000020885	DDI2	DNA damage inducible 1 homolog 2	-1.458814039		0.001013388
ENSCPOG00000017334	MIR29C	microRNA 29c	1.131530935	0.049066829
ENSCPOG00000013797	SLC26A1	solute carrier family 26 member 1	-2.127354848		0.005684802
ENSCPOG00000014447	VPS13B	vacuolar protein sorting 13 homolog B	-1.219584227		0.000691224
ENSCPOG00000012462	ITPR2	inositol 1,4,5-trisphosphate receptor type 2	-1.17398573		0.000152425
ENSCPOG00000000180	SULF1	sulfatase 1	-1.173848473		7.79E-10
ENSCPOG00000004401	MED20	mediator complex subunit 20	-1.205641407		0.016370241
ENSCPOG00000004407	TAB3	TGF-beta activated kinase 1 (MAP3K7) binding protein 3	-2.277827283		0.000759853
ENSCPOG00000040438	---	---	-2.117816895		0.003326302
ENSCPOG00000002126	GPBAR1	G protein-coupled bile acid receptor 1	1.076350264	0.011182508
ENSCPOG00000035267	STMN1	stathmin 1	1.848858348	0.000103601
ENSCPOG00000003296	PFAS	phosphoribosylformylglycinamidine synthase	-1.015396407		0.004791113
ENSCPOG00000006112	NF1	neurofibromin 1	-1.617848848		0.000250589
ENSCPOG00000006116	MFHAS1	malignant fibrous histiocytoma amplified sequence 1	-1.128250016		0.003092236
ENSCPOG00000009938	---	---	-1.066258938		0.001475245
ENSCPOG00000026743	---	---	-1.598688578		0.000151001
ENSCPOG00000008786	CDYL2	chromodomain Y like 2	-2.38059834		0.000319864
ENSCPOG00000036957	---	---	-2.322216951		0.012945025
ENSCPOG00000001331	---	---	-1.091086357		0.000402928
ENSCPOG00000032256	---	---	-1.352278266		0.000390278
ENSCPOG00000032254	---	---	-2.179079754		0.025809196
ENSCPOG00000024631	REV3L	REV3 like, DNA directed polymerase zeta catalytic subunit	-1.043489404		0.000265159
ENSCPOG00000035708	IL17A	interleukin 17A	2.28681697	0.035424494
ENSCPOG00000031635	TNFSF10	TNF superfamily member 10	-1.122022942		5.22E-06
ENSCPOG00000031636	---	---	-1.735251553		0.010463073
ENSCPOG00000031638	RNPC3	RNA binding region (RNP1, RRM) containing 3	-1.018841648		0.000746148
ENSCPOG00000000725	PROS1	protein S	-1.47694912		3.90E-08
ENSCPOG00000034945	---	---	2.415279935	0.029576997
ENSCPOG00000036544	CHD9	chromodomain helicase DNA binding protein 9	-2.436286837		2.92E-06
ENSCPOG00000012059	DNAJC16	DnaJ heat shock protein family (Hsp40) member C16	-1.420116519		0.000907419
ENSCPOG00000012055	SLC2A2	solute carrier family 2 member 2	-1.11250896		5.09E-10
ENSCPOG00000012052	G3BP2	G3BP stress granule assembly factor 2	-1.336677508		0.020321126
ENSCPOG00000007088	FSD1L	fibronectin type III and SPRY domain containing 1 like	-3.017171422		0.000132601
ENSCPOG00000007083	GSPT2	G1 to S phase transition 2	1.166065721	0.005748605
ENSCPOG00000006684	SKIL	SKI like proto-oncogene	-2.045266195		0.000310719
ENSCPOG00000004195	CSTF2T	cleavage stimulation factor subunit 2 tau variant	-1.775980166		0.003146898
ENSCPOG00000004190	TDRD1	tudor domain containing 1	-1.790627762		0.000251649
ENSCPOG00000011501	RAB36	RAB36, member RAS oncogene family	-1.811448186		0.024425279
ENSCPOG00000009262	STAM	signal transducing adaptor molecule	-1.33097263		3.41E-05
ENSCPOG00000000024	PIK3C2A	phosphatidylinositol-4-phosphate 3-kinase catalytic subunit type 2 alpha	-3.426557309		0.009221827
ENSCPOG00000010365	IPO8	importin 8	-1.02289291		2.98E-05
ENSCPOG00000032015	---	---	1.128458712	0.001883911
ENSCPOG00000001644	ATP7B	ATPase copper transporting beta	-1.698590853		0.033522984
ENSCPOG00000003648	PCBP3	poly(rC) binding protein 3	1.385768021	0.015604396
ENSCPOG00000035548	---	---	2.060771138	0.00062476
ENSCPOG00000031732	---	---	1.179629185	0.018419314
ENSCPOG00000008497	CEP57	centrosomal protein 57	-1.275673743		0.000613138
ENSCPOG00000030067	---	---	-1.889730971		0.00207878
ENSCPOG00000014105	RAD51	RAD51 recombinase	1.606829834	0.000459458
ENSCPOG00000014102	UBE2C	ubiquitin conjugating enzyme E2 C	1.362326379	3.92E-06
ENSCPOG00000036035	ZBED6	zinc finger BED-type containing 6	-3.566586769		0.033845975
ENSCPOG00000032356	---	---	1.916824097	9.82E-05
ENSCPOG00000026864	SAXO2	stabilizer of axonemal microtubules 2	-3.247908546		0.000609122
ENSCPOG00000040647	SAMD9	sterile alpha motif domain containing 9	-1.867847581		0.00066909
ENSCPOG00000010161	---	---	-1.213020257		0.000141974
ENSCPOG00000034593	GPER1	G protein-coupled estrogen receptor 1	1.325580626	0.040565276
ENSCPOG00000004836	CCNE1	cyclin E1	1.345108481	0.001553944
ENSCPOG00000006520	SETD5	SET domain containing 5	-1.227507689		0.001992555
ENSCPOG00000012158	PHLPP2	PH domain and leucine rich repeat protein phosphatase 2	-1.53361488		0.004282088
ENSCPOG00000004015	CENPN	centromere protein N	1.160066324	0.004569828
ENSCPOG00000011715	BMP2K	BMP2 inducible kinase	-1.190952901		7.33E-05
ENSCPOG00000033243	CASD1	CAS1 domain containing 1	-1.241298838		0.000329508
ENSCPOG00000032193	---	---	-1.271563085		0.042231734
ENSCPOG00000035359	ACSM1	acyl-CoA synthetase medium chain family member 1	-5.804626402		0.008516122
ENSCPOG00000035358	---	---	-3.011180333		0.007215326
ENSCPOG00000038101	---	---	-1.638727482		0.003645849
ENSCPOG00000005856	ARL5B	ADP ribosylation factor like GTPase 5B	-1.28482995		0.007558297
ENSCPOG00000022158	SULT2B1	sulfotransferase family 2B member 1	1.054958148	1.16E-08
ENSCPOG00000008283	STXBP5L	syntaxin binding protein 5 like	-2.225314226		0.022834496
ENSCPOG00000032976	G0S2	G0/G1 switch 2	1.187602184	0.000177802
ENSCPOG00000015463	EDNRB	endothelin receptor type B	-1.140074098		0.006981501
ENSCPOG00000014733	AFM	afamin	-2.314206239		1.20E-05
ENSCPOG00000013172	ALCAM	activated leukocyte cell adhesion molecule	-2.885522824		4.27E-06
ENSCPOG00000025298	GCGR	glucagon receptor	-2.396571522		0.004927044
ENSCPOG00000000279	THSD7A	thrombospondin type 1 domain containing 7A	-1.488404099		0.044403581
ENSCPOG00000033217	ZFP14	ZFP14 zinc finger protein	-5.782950733		0.005549719
ENSCPOG00000005359	---	---	-1.460145046		0.006533254
ENSCPOG00000002270	CDC45	cell division cycle 45	2.374373894	3.55E-05
ENSCPOG00000002271	SLC6A2	solute carrier family 6 member 2	-2.384256685		0.01528076
ENSCPOG00000003219	PHACTR4	phosphatase and actin regulator 4	-1.030843537		0.003662462
ENSCPOG00000006192	ANGPTL3	angiopoietin like 3	-2.877856396		0.012632889
ENSCPOG00000003969	MARCHF7	membrane associated ring-CH-type finger 7	-1.095604852		5.89E-05
ENSCPOG00000032781	MEF2B	myocyte enhancer factor 2B	2.713459928	0.013333887
ENSCPOG00000004079	FOXN3	forkhead box N3	-1.365990926		0.001026504
ENSCPOG00000025508	C19orf38	chromosome 19 open reading frame 38	1.426398382	0.003813216
ENSCPOG00000030497	---	---	-1.36555986		1.01E-06
ENSCPOG00000015345	MGA	MAX dimerization protein MGA	-1.218627759		0.001251774
ENSCPOG00000013692	SLC30A1	solute carrier family 30 member 1	-1.533178806		7.22E-05
ENSCPOG00000013691	SPTBN2	spectrin beta, non-erythrocytic 2	-1.668020986		0.000665299
ENSCPOG00000032235	U1	U1 spliceosomal RNA	-1.544010165		0.038270738
ENSCPOG00000007003	TLL1	tolloid like 1	-2.12433085		0.003686347
ENSCPOG00000010671	KPNA4	karyopherin subunit alpha 4	-1.062693643		0.001311685
ENSCPOG00000006843	DNAJC27	DnaJ heat shock protein family (Hsp40) member C27	-2.319247632		0.004302052
ENSCPOG00000006847	PPFIBP1	PPFIA binding protein 1	-1.985716019		0.002782474
ENSCPOG00000010091	NFIA	nuclear factor I A	-1.599591459		0.000171922
ENSCPOG00000007820	PIK3R1	phosphoinositide-3-kinase regulatory subunit 1	-1.454542302		0.043516048
ENSCPOG00000005092	DST	dystonin	-1.070455592		0.000255551
ENSCPOG00000005099	---	---	-1.251129794		0.000257746
ENSCPOG00000002372	PRKAR2B	protein kinase cAMP-dependent type II regulatory subunit beta	-1.605586267		6.99E-07
ENSCPOG00000001568	GCA	grancalcin	-1.479919702		8.60E-05
ENSCPOG00000034044	---	---	-1.353938241		5.69E-05
ENSCPOG00000037533	---	---	1.201755543	0.028672447
ENSCPOG00000037532	---	---	-1.470111279		0.0111664
ENSCPOG00000000968	CYYR1	cysteine and tyrosine rich 1	-2.624250857		0.034690563
ENSCPOG00000011469	---	---	-1.991795274		0.002362051
ENSCPOG00000011468	LYST	lysosomal trafficking regulator	-1.63130356		0.000974438
ENSCPOG00000004096	RNF150	ring finger protein 150	-2.11804328		0.03299839
ENSCPOG00000011799	TENT4B	terminal nucleotidyltransferase 4B	-2.135012299		1.59E-06
ENSCPOG00000007611	ANKRD29	ankyrin repeat domain 29	-1.148043072		0.003978736
ENSCPOG00000000345	TIPARP	TCDD inducible poly(ADP-ribose) polymerase	-1.082365202		0.002227329
ENSCPOG00000012844	ZBTB40	zinc finger and BTB domain containing 40	-1.185135138		0.002110141
ENSCPOG00000012845	TTR	transthyretin	-1.704820195		0.041154011
ENSCPOG00000003720	SSTR1	somatostatin receptor 1	-1.324849128		0.011291344
ENSCPOG00000002233	SLC8A1	Sodium/calcium exchanger 1	-1.315618953		0.001033042
ENSCPOG00000003183	MYBPHL	myosin binding protein H like	1.046790025	0.009169265
ENSCPOG00000003185	RASSF10	Ras association domain family member 10	-2.623234023		0.006602146
ENSCPOG00000025937	GINS2	GINS complex subunit 2	1.104098917	0.002815578
ENSCPOG00000009806	CNKSR2	connector enhancer of kinase suppressor of Ras 2	-2.059467966		0.000289864
ENSCPOG00000009807	A1CF	APOBEC1 complementation factor	-1.032633281		0.000574742
ENSCPOG00000009794	ZNF623	zinc finger protein 623	-1.27035051		0.000116033
ENSCPOG00000015406	CMTM4	CKLF like MARVEL transmembrane domain containing 4	-4.068615742		0.003870934
ENSCPOG00000014273	---	---	-1.195915017		0.000181267
ENSCPOG00000005935	ABCB11	ATP binding cassette subfamily B member 11	-6.3700691		0.015888036
ENSCPOG00000005937	PIGN	phosphatidylinositol glycan anchor biosynthesis class N	-2.016398466		0.000185507
ENSCPOG00000007791	CCDC117	coiled-coil domain containing 117	-1.652111826		9.30E-05
ENSCPOG00000006774	DBT	dihydrolipoamide branched chain transacylase E2	-1.107656244		1.67E-07
ENSCPOG00000007426	MAN2A1	mannosidase alpha class 2A member 1	-1.809445484		0.008214935
ENSCPOG00000007428	---	---	-1.942161805		0.00029545
ENSCPOG00000005481	---	---	-1.344382931		0.000198524
ENSCPOG00000005155	FNBP1L	formin binding protein 1 like	-2.083129305		0.031480743
ENSCPOG00000005151	ADGRG6	adhesion G protein-coupled receptor G6	-1.426121771		0.000982642
ENSCPOG00000002683	---	---	-1.551804243		0.000905649
ENSCPOG00000001483	PPARA	Peroxisome proliferator-activated receptor alpha	-1.36743548		0.001568012
ENSCPOG00000039131	PLAG1	PLAG1 zinc finger	-1.64870027		0.007893336
ENSCPOG00000038668	---	---	3.909511458	0.000401069
ENSCPOG00000038662	---	---	1.449985977	0.010578709
ENSCPOG00000028977	SNORD19	small nucleolar RNA SNORD19	-1.842899059		0.004145151
ENSCPOG00000008652	RRM2	ribonucleotide reductase regulatory subunit M2	1.181803258	0.000881225
ENSCPOG00000031422	---	---	-1.44874064		0.003855012
ENSCPOG00000023096	---	---	-2.465973911		0.009164097
ENSCPOG00000023095	SP1	Sp1 transcription factor	-1.238811543		0.0002119
ENSCPOG00000011366	PLXNB1	plexin B1	-1.117082454		6.37E-05
ENSCPOG00000040085	LY6G6D	lymphocyte antigen 6 family member G6D	-2.254584093		0.020889554
ENSCPOG00000011949	FGL2	fibrinogen like 2	-1.623785632		0.04096459
ENSCPOG00000015069	OTUD3	OTU deubiquitinase 3	-1.201261852		0.001622599
ENSCPOG00000015068	---	---	-1.229333825		0.000255794
ENSCPOG00000004942	MGAT5	alpha-1,6-mannosylglycoprotein 6-beta-N-acetylglucosaminyltransferase	-1.895674354		0.030943528
ENSCPOG00000009111	ZFHX3	zinc finger homeobox 3	-1.205738743		0.000331776
ENSCPOG00000010279	UBE2T	ubiquitin conjugating enzyme E2 T	1.918311299	0.000136995
ENSCPOG00000040150	---	---	1.21154628	0.00026564
ENSCPOG00000007322	DPF3	double PHD fingers 3	-3.199679027		0.000824897
ENSCPOG00000012574	---	---	-1.979986065		0.035192908
ENSCPOG00000009187	ADTRP	androgen dependent TFPI regulating protein	1.594343191	1.83E-06
ENSCPOG00000004161	TLK1	tousled like kinase 1	-1.173030662		0.000798274
ENSCPOG00000011007	---	---	-1.254044264		0.001676138
ENSCPOG00000009723	PLCE1	phospholipase C epsilon 1	-1.534825884		0.000217568
ENSCPOG00000025622	C11orf42	chromosome 11 open reading frame 42	-1.976163487		0.040130808
ENSCPOG00000038032	USF3	upstream transcription factor family member 3	-1.62081875		0.003883967
ENSCPOG00000003697	SNTB2	syntrophin beta 2	-1.362647572		1.27E-05
ENSCPOG00000008443	---	---	-3.203219015		0.035068596
ENSCPOG00000003345	CCDC198	coiled-coil domain containing 198	-1.409152503		0.011177564
ENSCPOG00000003340	PANK3	pantothenate kinase 3	-1.005884113		0.015654219
ENSCPOG00000023115	PFKFB3	6-phosphofructo-2-kinase/fructose-2,6-biphosphatase 3	-1.329740463		0.015896668
ENSCPOG00000036660	---	small nucleolar RNA SNORA2/SNORA34 family	-1.838369983		0.041909972
ENSCPOG00000014607	MYB	MYB proto-oncogene, transcription factor	3.984922376	0.002961082
ENSCPOG00000024236	---	---	-1.082971341		0.041257912
ENSCPOG00000024235	---	---	-3.358180758		0.023126114
ENSCPOG00000012771	ZBTB25	zinc finger and BTB domain containing 25	-1.235253485		3.55E-05
ENSCPOG00000007907	SERINC1	serine incorporator 1	-1.296551467		0.036597785
ENSCPOG00000007903	TBC1D12	TBC1 domain family member 12	-1.640313916		0.005951031
ENSCPOG00000007909	SENP7	SUMO specific peptidase 7	-1.895012542		6.95E-06
ENSCPOG00000001577	---	---	-3.111950345		0.004473318
ENSCPOG00000023357	---	---	-3.093410665		0.001678138
ENSCPOG00000030813	---	---	1.646121596	0.00295741
ENSCPOG00000021863	AGAP1	ArfGAP with GTPase domain, ankyrin repeat and PH domain 1	-1.445100415		1.39E-05
ENSCPOG00000033541	PLCXD2	phosphatidylinositol specific phospholipase C X domain containing 2	-1.110006144		0.019147574
ENSCPOG00000002778	---	---	-3.031120404		0.001068088
ENSCPOG00000002770	ZNF641	zinc finger protein 641	-1.261526342		0.003242599
ENSCPOG00000038205	---	---	-1.253546928		1.03E-05
ENSCPOG00000023838	NEFL	neurofilament light	-1.26110687		0.040103744
ENSCPOG00000037474	CYP2F1	cytochrome P450 family 2 subfamily F member 1	-2.73366486		0.011332748
ENSCPOG00000037787	---	---	-1.287947038		0.037060572
ENSCPOG00000034875	LIMD2	LIM domain containing 2	1.020185395	0.0040702
ENSCPOG00000036438	---	---	-1.551713622		0.005598841
ENSCPOG00000014415	CPNE3	copine 3	-1.542009368		2.04E-06
ENSCPOG00000006443	FNDC1	fibronectin type III domain containing 1	-1.272890524		0.003849084
ENSCPOG00000011691	SLC2A6	solute carrier family 2 member 6	1.016817121	0.000219867
ENSCPOG00000011695	KAT6A	lysine acetyltransferase 6A	-2.05145856		0.014125107
ENSCPOG00000007710	ARHGEF26	Rho guanine nucleotide exchange factor 26	-1.667558599		6.28E-05
ENSCPOG00000007716	DHX36	DEAH-box helicase 36	-1.381215487		1.39E-05
ENSCPOG00000005405	TRPM7	transient receptor potential cation channel subfamily M member 7	-1.096833148		6.74E-05
ENSCPOG00000005402	---	---	1.672805428	1.01E-06
ENSCPOG00000009570	SNX13	sorting nexin 13	-2.565712737		5.60E-05
ENSCPOG00000004438	CACNA1B	calcium voltage-gated channel subunit alpha1 B	-1.357948041		0.010713569
ENSCPOG00000002175	CPD	carboxypeptidase D	-1.360432925		0.000217161
ENSCPOG00000009969	PRKAA2	protein kinase AMP-activated catalytic subunit alpha 2	-1.224251816		0.006214325
ENSCPOG00000030377	ADCY6	adenylate cyclase 6	-1.006899043		0.001168281
ENSCPOG00000030996	---	---	-2.870259339		0.011336675
ENSCPOG00000013527	PTPN11	protein tyrosine phosphatase non-receptor type 11	-1.745245951		0.02347887
ENSCPOG00000036900	---	---	-2.365741716		0.025685069
ENSCPOG00000001363	BTN2A2	butyrophilin subfamily 2 member A2	1.304254212	0.046685045
ENSCPOG00000014897	ANKRD52	ankyrin repeat domain 52	-1.12152362		0.009200006
ENSCPOG00000026722	---	---	-1.413688007		8.35E-07
ENSCPOG00000023531	TACC3	transforming acidic coiled-coil containing protein 3	1.0560206	2.77E-09
ENSCPOG00000014331	ATP8A1	ATPase phospholipid transporting 8A1	-2.350083171		2.51E-05
ENSCPOG00000036579	FAM120C	family with sequence similarity 120C	-1.018781296		0.014975581
ENSCPOG00000013641	STK4	serine/threonine kinase 4	-1.695357817		6.84E-05
ENSCPOG00000013647	P2RX2	purinergic receptor P2X 2	1.160747208	0.003000022
ENSCPOG00000012060	TNIK	TRAF2 and NCK interacting kinase	-1.102182798		0.000819223
ENSCPOG00000012686	---	Alpha-1-antiproteinase S	-2.011377283		0.015888273
ENSCPOG00000034575	---	---	-1.725245514		0.000438088
ENSCPOG00000010108	FAM126B	family with sequence similarity 126 member B	-1.652760719		2.72E-06
ENSCPOG00000005615	FLVCR2	feline leukemia virus subgroup C cellular receptor family member 2	-1.056516532		0.000477183
ENSCPOG00000033334	ITIH3	inter-alpha-trypsin inhibitor heavy chain 3	-5.614355589		0.00501892
ENSCPOG00000033333	---	---	-2.86547094		0.002515049
ENSCPOG00000010356	MRTFB	myocardin related transcription factor B	-2.533662717		6.99E-05
ENSCPOG00000030512	---	---	-2.133822884		0.026448609
ENSCPOG00000001610	TMED8	transmembrane p24 trafficking protein family member 8	-4.977724419		3.17E-07
ENSCPOG00000003610	---	---	-1.071155513		0.011770731
ENSCPOG00000003618	RHOBTB3	Rho related BTB domain containing 3	-1.254773383		0.001215863
ENSCPOG00000038741	---	---	-2.916416264		0.00559212
ENSCPOG00000035043	---	---	2.607740193	0.005745215
ENSCPOG00000020377	ATP7A	ATPase copper transporting alpha	-3.166737967		0.000917717
ENSCPOG00000022869	ATXN1	ataxin 1	-1.036414862		0.013390849
ENSCPOG00000026341	ONECUT1	one cut homeobox 1	-2.23478041		1.72E-06
ENSCPOG00000032808	---	---	2.031782727	0.03465838
ENSCPOG00000037350	---	---	-1.93088931		0.000190018
ENSCPOG00000014687	NDFIP2	Nedd4 family interacting protein 2	-1.488327388		0.001678104
ENSCPOG00000021778	---	---	-1.12009997		0.021743948
ENSCPOG00000013481	SLC9A6	solute carrier family 9 member A6	-1.250724003		0.021257263
ENSCPOG00000024851	CYP2B6	cytochrome P450 family 2 subfamily B member 6	-6.982381799		0.045234815
ENSCPOG00000014911	HELZ	helicase with zinc finger	-1.398971007		0.000839125
ENSCPOG00000022452	SDC3	syndecan 3	-1.117855265		0.003055875
ENSCPOG00000040635	---	---	-2.615925662		0.015063395
ENSCPOG00000037011	ZFP62	ZFP62 zinc finger protein	-1.136086021		4.14E-05
ENSCPOG00000004866	SYT11	synaptotagmin 11	-1.79036021		0.002163539
ENSCPOG00000011789	GABPB2	GA binding protein transcription factor subunit beta 2	-2.119866294		3.42E-06
ENSCPOG00000005800	CHD2	chromodomain helicase DNA binding protein 2	-1.679456051		0.012799751
ENSCPOG00000005807	SNTB1	syntrophin beta 1	-1.232179307		0.007707928
ENSCPOG00000012185	DIP2B	disco interacting protein 2 homolog B	-2.12570767		1.91E-06
ENSCPOG00000005813	---	---	-2.007058862		0.020645997
ENSCPOG00000030896	---	---	-1.354418231		0.013126544
ENSCPOG00000001130	OSBPL8	oxysterol binding protein like 8	-1.899425991		0.000136714
ENSCPOG00000033179	---	---	1.281502254	0.029528201
ENSCPOG00000035942	---	---	-2.333354727		0.030388745
ENSCPOG00000002444	SSUH2	ssu-2 homolog	1.982884308	0.038510227
ENSCPOG00000001863	TBC1D8B	TBC1 domain family member 8B	-2.941904541		0.000652449
ENSCPOG00000035368	---	---	1.081193657	0.040389752
ENSCPOG00000015373	FOXM1	forkhead box M1	1.382038238	5.03E-05
ENSCPOG00000003790	LIPC	lipase C, hepatic type	-3.262674273		4.28E-07
ENSCPOG00000003424	QKI	QKI, KH domain containing RNA binding	-1.526731532		0.00387099
ENSCPOG00000008278	KIF5B	kinesin family member 5B	-2.522283765		0.002876891
ENSCPOG00000015452	DENND11	DENN domain containing 11	-1.774667749		0.001337741
ENSCPOG00000015459	SCYL2	SCY1 like pseudokinase 2	-1.135591169		0.000624985
ENSCPOG00000010432	---	---	-1.291669984		0.017864365
ENSCPOG00000013143	ANOS1	anosmin 1	-3.677532121		0.000258635
ENSCPOG00000012432	DOCK4	dedicator of cytokinesis 4	-1.436255001		4.48E-06
ENSCPOG00000000222	IPMK	inositol polyphosphate multikinase	-2.5574134		1.99E-05
ENSCPOG00000000227	---	---	-4.139178195		4.59E-09
ENSCPOG00000006971	MAGI3	membrane associated guanylate kinase, WW and PDZ domain containing 3	-1.179052102		0.00026095
ENSCPOG00000024918	---	---	-1.267668614		0.001438913
ENSCPOG00000040469	BIRC5	Baculoviral IAP repeat-containing protein 5	1.06068327	0.000384304
ENSCPOG00000005301	SLC38A1	solute carrier family 38 member 1	-1.339027722		0.011060087
ENSCPOG00000008077	NCOA3	nuclear receptor coactivator 3	-2.067422269		0.000466168
ENSCPOG00000003919	UPB1	beta-ureidopropionase 1	-3.149324558		0.021092956
ENSCPOG00000012372	ACADSB	acyl-CoA dehydrogenase short/branched chain	-1.487500328		7.19E-08
ENSCPOG00000027044	SLMAP	sarcolemma associated protein	-1.208985085		2.29E-06
ENSCPOG00000008925	SREK1	splicing regulatory glutamic acid and lysine rich protein 1	-1.869239516		5.05E-05
ENSCPOG00000008922	HECTD2	HECT domain E3 ubiquitin protein ligase 2	-2.096470868		0.000290579
ENSCPOG00000039454	LYRM7	LYR motif containing 7	-1.905224325		0.002986541
ENSCPOG00000032407	---	---	-2.673020148		0.001470955
ENSCPOG00000002637	VEZF1	vascular endothelial zinc finger 1	-1.97555076		0.035291697
ENSCPOG00000015398	PI4K2B	phosphatidylinositol 4-kinase type 2 beta	-1.219297898		0.000327343
ENSCPOG00000015646	GOLIM4	golgi integral membrane protein 4	-1.803273314		2.96E-05
ENSCPOG00000014514	PLOD2	procollagen-lysine,2-oxoglutarate 5-dioxygenase 2	-1.046820728		0.000518753
ENSCPOG00000014515	PRRX1	paired related homeobox 1	-1.586068283		0.000616157
ENSCPOG00000014511	PDE3B	phosphodiesterase 3B	-1.177640749		0.000100672
ENSCPOG00000006322	ZNF518A	zinc finger protein 518A	-2.097136287		4.82E-05
ENSCPOG00000011557	AGO4	argonaute RISC component 4	-1.147785204		0.032075792
ENSCPOG00000007057	FAM135A	family with sequence similarity 135 member A	-1.632180243		2.15E-05
ENSCPOG00000012606	SMG1	SMG1 nonsense mediated mRNA decay associated PI3K related kinase	-1.761313942		0.003387304
ENSCPOG00000012604	SLC17A2	solute carrier family 17 member 2	-4.698292239		0.006548725
ENSCPOG00000012605	---	---	1.106643288	0.02259611
ENSCPOG00000007587	BCL11A	BAF chromatin remodeling complex subunit BCL11A	1.569671427	0.008473419
ENSCPOG00000000055	ONECUT2	one cut homeobox 2	-1.498652542		5.97E-05
ENSCPOG00000000058	CGREF1	cell growth regulator with EF-hand domain 1	1.518138128	0.000293658
ENSCPOG00000004777	SHROOM4	shroom family member 4	-2.036502658		0.001001593
ENSCPOG00000032603	---	---	-1.227489876		0.0031085
ENSCPOG00000007873	ATRX	ATRX chromatin remodeler	-2.515006526		0.002009939
ENSCPOG00000002343	TNF	tumor necrosis factor	1.737938172	0.000179912
ENSCPOG00000002968	SENP5	SUMO specific peptidase 5	-1.170044883		0.003034807
ENSCPOG00000013409	G6PC	glucose-6-phosphatase catalytic subunit	-4.957636013		0.006509105
ENSCPOG00000020205	CTH	cystathionine gamma-lyase	-2.831050157		0.002491625
ENSCPOG00000001084	FGL1	fibrinogen like 1	-3.612534322		8.88E-10
ENSCPOG00000032302	HOXC6	homeobox C6	1.775215264	0.006788414
ENSCPOG00000001552	SYDE2	synapse defective Rho GTPase homolog 2	-1.901671392		8.26E-06
ENSCPOG00000035657	CNOT6	CCR4-NOT transcription complex subunit 6	-1.496677399		0.00091893
ENSCPOG00000011825	---	---	-1.732874467		0.00041259
ENSCPOG00000010889	CDK14	cyclin dependent kinase 14	-1.269242483		0.000170012
ENSCPOG00000010884	SHOC2	SHOC2 leucine rich repeat scaffold protein	-1.685443664		8.21E-05
ENSCPOG00000010885	DLG2	discs large MAGUK scaffold protein 2	-1.351085593		3.48E-06
ENSCPOG00000005880	GCAT	glycine C-acetyltransferase	-1.407437598		0.039143128
ENSCPOG00000012104	MOCOS	molybdenum cofactor sulfurase	-1.352810833		0.002987655
ENSCPOG00000012100	CDH1	cadherin 1	-1.221506589		0.034481655
ENSCPOG00000006280	L3MBTL3	L3MBTL histone methyl-lysine binding protein 3	-1.234505919		3.91E-10
ENSCPOG00000000934	POLK	DNA polymerase kappa	-1.363184398		0.01079487
ENSCPOG00000000939	PAX2	paired box 2	1.431410877	0.009083646
ENSCPOG00000011453	SOGA1	suppressor of glucose, autophagy associated 1	-1.822193899		0.000632845
ENSCPOG00000011457	CDC42BPA	CDC42 binding protein kinase alpha	-1.158829784		4.47E-05
ENSCPOG00000009379	UHRF1BP1L	UHRF1 binding protein 1 like	-1.372873971		4.19E-07
ENSCPOG00000009375	LARP4B	La ribonucleoprotein 4B	-2.265401534		0.009449223
ENSCPOG00000012817	SYNPR	synaptoporin	-1.247968931		0.010548994
ENSCPOG00000012815	SPATA25	spermatogenesis associated 25	3.245276424	0.000347155
ENSCPOG00000005713	---	---	-1.182348687		0.000509038
ENSCPOG00000005714	ATP2B4	ATPase plasma membrane Ca2+ transporting 4	-1.383315276		0.003979976
ENSCPOG00000040375	---	---	-1.115425153		0.001854625
ENSCPOG00000035279	---	---	1.132040888	0.036767972
ENSCPOG00000001714	TMEM255A	transmembrane protein 255A	-1.92653519		0.046492073
ENSCPOG00000001711	SNAP91	synaptosome associated protein 91	-2.360551851		0.005378517
ENSCPOG00000035530	TOR1AIP1	torsin 1A interacting protein 1	-1.043007259		3.44E-05
ENSCPOG00000025966	ATE1	arginyltransferase 1	-1.365639103		7.96E-05
ENSCPOG00000008764	MLLT10	MLLT10 histone lysine methyltransferase DOT1L cofactor	-1.022048689		0.002954517
ENSCPOG00000008189	SMC2	structural maintenance of chromosomes 2	-1.345162783		0.035981676
ENSCPOG00000030203	SLC31A1	solute carrier family 31 member 1	-1.592410942		4.53E-05
ENSCPOG00000023476	---	---	1.083016662	9.20E-05
ENSCPOG00000009659	PCDH7	protocadherin 7	-1.068833985		1.19E-05
ENSCPOG00000014766	JADE3	jade family PHD finger 3	-1.309511777		0.005157846
ENSCPOG00000014764	ZNF24	zinc finger protein 24	-2.20666797		4.11E-06
ENSCPOG00000014763	KTN1	kinectin 1	-1.458802591		0.000165823
ENSCPOG00000014760	ABI3BP	ABI family member 3 binding protein	-1.064462278		0.007099627
ENSCPOG00000024178	---	---	-1.374278979		0.014220515
ENSCPOG00000013236	ARHGAP35	Rho GTPase activating protein 35	-1.024929938		0.000621394
ENSCPOG00000039341	ASGR2	asialoglycoprotein receptor 2	-3.933340205		0.023857946
ENSCPOG00000026669	DLGAP3	DLG associated protein 3	2.929237624	0.001006713
ENSCPOG00000008898	---	---	-1.798337878		0.006727343
ENSCPOG00000022796	---	---	2.087813922	3.02E-06
ENSCPOG00000010251	---	---	-1.087301191		0.00948376
ENSCPOG00000032037	---	---	1.538074646	0.014672108
ENSCPOG00000015156	YAF2	YY1 associated factor 2	-1.075984482		0.025393949
ENSCPOG00000015154	SP4	Sp4 transcription factor	-1.733901262		0.00779788
ENSCPOG00000015151	ADCYAP1	adenylate cyclase activating polypeptide 1	-2.4483717		0.01187181
ENSCPOG00000015159	TLR4	toll like receptor 4	-1.296180963		0.000239609
ENSCPOG00000037750	---	---	1.062147368	0.001290048
ENSCPOG00000037753	---	---	-1.052045115		0.005176872
ENSCPOG00000037752	---	---	-1.070325073		0.001950634
ENSCPOG00000010921	PM20D2	peptidase M20 domain containing 2	-1.208187004		0.007898567
ENSCPOG00000014204	PROZ	protein Z, vitamin K dependent plasma glycoprotein	-2.333689195		0.021888689
ENSCPOG00000014209	SDS	serine dehydratase	-5.408468582		8.32E-10
ENSCPOG00000007290	---	---	1.651916819	0.007806742
ENSCPOG00000006746	WDFY3	WD repeat and FYVE domain containing 3	-1.431763568		0.000174102
ENSCPOG00000004672	ZNF483	zinc finger protein 483	-2.907796082		0.008253459
ENSCPOG00000001904	---	---	-2.096646143		0.008849278
ENSCPOG00000021534	---	---	-1.109116603		0.009550609
ENSCPOG00000009769	---	---	-3.128493081		0.018023454
ENSCPOG00000035132	---	---	-2.903806815		0.035261854
ENSCPOG00000020519	LARP4	La ribonucleoprotein 4	-1.329004429		1.80E-05
ENSCPOG00000014049	CEBPE	CCAAT enhancer binding protein epsilon	2.231473862	0.0318311
ENSCPOG00000014591	MELK	maternal embryonic leucine zipper kinase	1.315956457	0.000357757
ENSCPOG00000013067	GNA13	G protein subunit alpha 13	-2.755369405		0.002114099
ENSCPOG00000032050	---	---	-2.059424402		0.010495733
ENSCPOG00000006833	LRIG2	leucine rich repeats and immunoglobulin like domains 2	-1.032729344		0.000395551
ENSCPOG00000040705	MAP3K20	mitogen-activated protein kinase kinase kinase 20	-1.553261748		1.59E-05
ENSCPOG00000005020	IRAK3	interleukin 1 receptor associated kinase 3	-3.311590345		0.00318636
ENSCPOG00000004994	---	---	1.272023788	0.001996924
ENSCPOG00000007313	RNF19A	ring finger protein 19A, RBR E3 ubiquitin protein ligase	-1.707405397		1.48E-07
ENSCPOG00000026610	---	---	-1.654865423		0.046570436
ENSCPOG00000027258	MIS18A	MIS18 kinetochore protein A	1.697677347	0.000378959
ENSCPOG00000033650	SNORA4	small nucleolar RNA SNORA4	-1.161647824		0.014640256
ENSCPOG00000033652	PURB	purine rich element binding protein B	-1.215981956		0.040514399
ENSCPOG00000039714	---	---	-1.531657308		0.035943356
ENSCPOG00000001020	ZNF322	zinc finger protein 322	-1.475948509		0.000791936
ENSCPOG00000025679	DPYSL2	dihydropyrimidinase like 2	-1.005020486		0.009350694
ENSCPOG00000038046	Y_RNA	Y RNA	-1.982554272		0.003563865
ENSCPOG00000030674	---	---	1.404578483	0.014065158
ENSCPOG00000015293	MAGI2	membrane associated guanylate kinase, WW and PDZ domain containing 2	-1.438152183		0.000562267
ENSCPOG00000034226	---	---	-2.939780983		0.041462435
ENSCPOG00000036634	---	---	-1.359598433		0.005517351
ENSCPOG00000010761	---	---	-2.220629738		0.038145996
ENSCPOG00000013435	PLA2G4E	phospholipase A2 group IVE	-1.495708299		0.000415464
ENSCPOG00000012895	OTC	ornithine carbamoyltransferase	-4.999332908		0.016749519
ENSCPOG00000013432	ERMP1	endoplasmic reticulum metallopeptidase 1	-1.561081803		1.57E-05
ENSCPOG00000012898	ZYG11B	zyg-11 family member B, cell cycle regulator	-1.426543559		0.000628018
ENSCPOG00000000319	SLC16A9	solute carrier family 16 member 9	-1.0032712		0.023991428
ENSCPOG00000013438	TGM5	transglutaminase 5	-1.332736838		0.000170496
ENSCPOG00000004540	CCDC186	coiled-coil domain containing 186	-2.372863495		1.16E-06
ENSCPOG00000007935	LRRK2	leucine rich repeat kinase 2	-2.065206464		1.73E-06
ENSCPOG00000002265	LPCAT2	lysophosphatidylcholine acyltransferase 2	-1.419350558		0.040853175
ENSCPOG00000002884	SORBS1	sorbin and SH3 domain containing 1	-1.69358043		8.15E-06
ENSCPOG00000003132	---	---	-1.107415185		0.025438135
ENSCPOG00000003133	AK5	adenylate kinase 5	1.252609821	0.030815788
ENSCPOG00000014172	---	---	2.79627799	0.020386494
ENSCPOG00000014176	ATAD2B	ATPase family AAA domain containing 2B	-2.484861842		0.000116501
ENSCPOG00000036874	---	---	-2.205068529		0.038596131
ENSCPOG00000031068	TCF19	transcription factor 19	1.707984115	0.016672451
ENSCPOG00000015482	TOGARAM1	TOG array regulator of axonemal microtubules 1	-1.413089585		1.71E-06
ENSCPOG00000000872	ATP11C	ATPase phospholipid transporting 11C	-2.04287882		0.000264119
ENSCPOG00000004367	SCN3A	sodium voltage-gated channel alpha subunit 3	-2.13119538		0.000173216
ENSCPOG00000009526	---	---	-1.880301617		3.32E-05
ENSCPOG00000009529	LRRC7	leucine rich repeat containing 7	-2.457206758		0.003658997
ENSCPOG00000001983	PTGS2	prostaglandin-endoperoxide synthase 2	-1.705520678		0.000143314
ENSCPOG00000037115	---	---	-2.438581863		6.17E-05
ENSCPOG00000030326	---	---	-1.028207026		0.002965007
ENSCPOG00000013906	---	---	-1.333821437		0.019046913
ENSCPOG00000013905	IREB2	iron responsive element binding protein 2	-1.101078053		5.84E-05
ENSCPOG00000025340	---	---	-2.004952533		0.001417721
ENSCPOG00000038577	RHEX	regulator of hemoglobinization and erythroid cell expansion	2.59360972	0.007379836
ENSCPOG00000011913	ZNF569	zinc finger protein 569	-1.156372433		2.53E-05
ENSCPOG00000010065	TSTD2	thiosulfate sulfurtransferase like domain containing 2	-1.454243852		0.001000867
ENSCPOG00000037659	---	---	-1.010196122		0.003660052
ENSCPOG00000014369	FZD4	frizzled class receptor 4	-1.740669107		0.001009628
ENSCPOG00000007398	---	---	-3.82714315		5.94E-05
ENSCPOG00000004289	ETV1	ETS variant transcription factor 1	-1.453651358		0.002400051
ENSCPOG00000004287	PDE6C	phosphodiesterase 6C	-1.390650375		0.003191711
ENSCPOG00000004133	---	---	-1.457086164		0.000647955
ENSCPOG00000007536	ZNF365	zinc finger protein 365	-2.595725472		0.009576629
ENSCPOG00000000622	SPOCK1	SPARC (osteonectin), cwcv and kazal like domains proteoglycan 1	-1.628314679		0.028685315
ENSCPOG00000000389	PRDM10	PR/SET domain 10	-1.783969892		0.000561152
ENSCPOG00000011079	ADGRG2	adhesion G protein-coupled receptor G2	-1.376975568		0.001606791
ENSCPOG00000009755	TGFA	transforming growth factor alpha	-3.560964711		0.039497475
ENSCPOG00000010305	CDC6	cell division cycle 6	1.689156883	0.00112158
ENSCPOG00000021403	HS6ST2	heparan sulfate 6-O-sulfotransferase 2	-1.958939293		0.003950402
ENSCPOG00000010306	PAPOLG	poly(A) polymerase gamma	-1.267429045		0.000109005
ENSCPOG00000021409	---	---	-1.340734242		0.02036927
ENSCPOG00000039790	---	---	-2.114029405		0.045837264
ENSCPOG00000002391	SLC26A4	solute carrier family 26 member 4	-4.561682833		1.35E-08
ENSCPOG00000025896	---	---	-1.293848285		0.007927205
ENSCPOG00000032851	---	---	2.699848729	0.001009636
ENSCPOG00000020414	---	---	1.760101597	0.003748953
ENSCPOG00000011275	---	---	-1.654763951		0.00772912
ENSCPOG00000011892	PSME4	proteasome activator subunit 4	-1.206662527		6.62E-05
ENSCPOG00000040597	---	---	-2.276261141		0.03378029
ENSCPOG00000004895	EPOR	erythropoietin receptor	2.479147946	0.024284197
ENSCPOG00000005851	SLC16A11	solute carrier family 16 member 11	1.074847734	2.18E-05
ENSCPOG00000002807	PREX2	phosphatidylinositol-3,4,5-trisphosphate dependent Rac exchange factor 2	-1.400001707		0.010711453
ENSCPOG00000023967	SYNJ2BP	synaptojanin 2 binding protein	-1.311446916		0.000110688
ENSCPOG00000031803	METTL7A	methyltransferase like 7A	-1.388529349		5.99E-05
ENSCPOG00000031800	GALNT7	polypeptide N-acetylgalactosaminyltransferase 7	-1.134916995		0.002740861
ENSCPOG00000003863	PIKFYVE	phosphoinositide kinase, FYVE-type zinc finger containing	-2.256835934		0.000226256
ENSCPOG00000026154	NEK7	NIMA related kinase 7	-1.677995502		0.00041901
ENSCPOG00000000985	TENM2	teneurin transmembrane protein 2	1.936604032	0.044528537
ENSCPOG00000001163	SHE	Src homology 2 domain containing E	-2.972395103		1.58E-08
ENSCPOG00000032266	ZNF70	zinc finger protein 70	-1.442061747		0.008572062
ENSCPOG00000035912	AJAP1	adherens junctions associated protein 1	2.519605734	0.008188182
ENSCPOG00000001830	TEAD1	TEA domain transcription factor 1	-1.95486368		0.000856646
ENSCPOG00000026977	CCNB2	cyclin B2	1.439832114	4.75E-05
ENSCPOG00000008220	WDR7	WD repeat domain 7	-1.562807315		0.009484745
ENSCPOG00000008227	MDM4	MDM4 regulator of p53	-2.895331985		9.55E-06
ENSCPOG00000008225	NR4A2	nuclear receptor subfamily 4 group A member 2	-1.249063251		0.000324907
ENSCPOG00000037283	TP53INP1	tumor protein p53 inducible nuclear protein 1	-1.721571108		0.002637426
ENSCPOG00000036776	---	---	-2.748199954		0.001886341
ENSCPOG00000013800	ACBD5	acyl-CoA binding domain containing 5	-1.366748876		0.047385238
ENSCPOG00000000219	OGA	O-GlcNAcase	-1.065013701		0.000100782
ENSCPOG00000006905	HELZ2	helicase with zinc finger 2	-1.43033284		0.000251632
ENSCPOG00000006900	F5	coagulation factor V	-1.440905205		0.013636008
ENSCPOG00000010468	ZNF618	zinc finger protein 618	-2.658831749		0.000623689
ENSCPOG00000023534	DRC7	dynein regulatory complex subunit 7	-1.473548144		0.029124056
ENSCPOG00000033491	---	---	-2.444382303		0.001001016
ENSCPOG00000033725	Metazoa_SRP	Metazoan signal recognition particle RNA	-2.584630666		0.020841889
ENSCPOG00000033722	EXPH5	exophilin 5	-1.150481816		3.87E-05
ENSCPOG00000031385	---	---	-1.340247666		0.04608543
ENSCPOG00000022613	---	leukotriene-B(4) omega-hydroxylase 2-like	2.362507292	0.013358034
ENSCPOG00000034962	TMEM139	transmembrane protein 139	-1.13277174		0.013452303
ENSCPOG00000011990	ABCA9	ATP binding cassette subfamily A member 9	-1.240584398		1.21E-05
ENSCPOG00000036529	---	---	-1.343280363		0.020414507
ENSCPOG00000006375	ATP8B1	ATPase phospholipid transporting 8B1	-1.792489967		0.028104871
ENSCPOG00000011567	PPP1R9A	protein phosphatase 1 regulatory subunit 9A	-1.559605587		0.002745461
ENSCPOG00000011560	KLF12	Kruppel like factor 12	-1.64030425		0.006011073
ENSCPOG00000011568	AGO1	argonaute RISC component 1	-1.626490588		0.004014756
ENSCPOG00000032038	BRF2	BRF2 RNA polymerase III transcription initiation factor subunit	1.683113975	6.84E-06
ENSCPOG00000007842	ARHGAP42	Rho GTPase activating protein 42	-2.311693505		0.000208839
ENSCPOG00000033819	---	---	-2.304233048		0.022026519
ENSCPOG00000002315	USP13	ubiquitin specific peptidase 13	-1.243767288		0.001730679
ENSCPOG00000038573	GPR33	G protein-coupled receptor 33 (gene/pseudogene)	-2.62185863		0.006179851
ENSCPOG00000027440	ADGRG3	adhesion G protein-coupled receptor G3	-1.181357885		0.002929014
ENSCPOG00000020499	---	---	3.31494869	1.04E-05
ENSCPOG00000033023	---	---	-1.441765595		0.029329881
ENSCPOG00000036052	C21orf91	chromosome 21 open reading frame 91	-1.687339784		1.24E-06
ENSCPOG00000000592	CTDSPL	CTD small phosphatase like	-1.399733214		0.002396255
ENSCPOG00000001506	CLUAP1	clusterin associated protein 1	-1.533114263		0.000264515
ENSCPOG00000011813	NETO2	neuropilin and tolloid like 2	-1.175136367		0.000573903
ENSCPOG00000010140	TRIM33	tripartite motif containing 33	-1.254848666		9.53E-05
ENSCPOG00000010851	CASK	calcium/calmodulin dependent serine protein kinase	-1.090979623		0.00185185
ENSCPOG00000036313	SLC35E4	solute carrier family 35 member E4	1.124156103	0.015045759
ENSCPOG00000012176	STRN	striatin	-2.426460315		5.31E-06
ENSCPOG00000012281	FZD6	frizzled class receptor 6	-1.400195102		0.002052065
ENSCPOG00000012289	APOH	apolipoprotein H	-4.90204245		0.024533236
ENSCPOG00000006507	RBL2	RB transcriptional corepressor like 2	-1.238085126		3.46E-05
ENSCPOG00000011489	ZDHHC20	zinc finger DHHC-type containing 20	-1.882479474		3.23E-05
ENSCPOG00000011487	UGGT1	UDP-glucose glycoprotein glucosyltransferase 1	-2.227123186		0.003048956
ENSCPOG00000011483	DEPDC1B	DEP domain containing 1B	1.289116829	0.043107774
ENSCPOG00000000900	RFX3	regulatory factor X3	-1.330012075		0.042841437
ENSCPOG00000012825	GSTO2	glutathione S-transferase omega 2	1.645059238	0.00061484
ENSCPOG00000011736	NFASC	neurofascin	-1.857949012		0.002812227
ENSCPOG00000027605	SPACA3	sperm acrosome associated 3	1.259004927	0.018147023
ENSCPOG00000040308	---	---	-2.333639858		0.009738081
ENSCPOG00000032179	EDEM3	ER degradation enhancing alpha-mannosidase like protein 3	-2.659610763		0.000309064
ENSCPOG00000003749	---	---	-1.762278369		0.0103801
ENSCPOG00000003743	DENND4C	DENN domain containing 4C	-2.126751142		0.006571832
ENSCPOG00000008733	DNAJC6	DnaJ heat shock protein family (Hsp40) member C6	-1.535490379		0.001773834
ENSCPOG00000008737	BACH1	BTB domain and CNC homolog 1	-2.432503658		0.000147053
ENSCPOG00000031529	ZNF8	zinc finger protein 8	-1.918348135		3.05E-05
ENSCPOG00000037206	CLRN2	clarin 2	-2.432748431		0.012737123
ENSCPOG00000014759	CAMTA1	calmodulin binding transcription activator 1	-2.423122792		0.000770981
ENSCPOG00000011135	RHBG	Rh family B glycoprotein (gene/pseudogene)	-3.402432576		9.00E-05
ENSCPOG00000011134	ACADM	acyl-CoA dehydrogenase medium chain	-1.090109616		1.72E-10
ENSCPOG00000007801	SLC1A2	solute carrier family 1 member 2	-3.67522807		6.47E-07
ENSCPOG00000019526	TRIM23	tripartite motif containing 23	-2.567702738		0.000637477
ENSCPOG00000010354	---	---	-1.962810488		0.00116577
ENSCPOG00000012327	SLC2A8	solute carrier family 2 member 8	1.325410441	0.009361322
ENSCPOG00000011674	MED13	mediator complex subunit 13	-1.486259499		0.000192383
ENSCPOG00000000717	RHBDD1	rhomboid domain containing 1	-1.053048808		0.008669396
ENSCPOG00000004628	KPNA3	karyopherin subunit alpha 3	-1.118320656		0.008778244
ENSCPOG00000004622	ZBTB41	zinc finger and BTB domain containing 41	-2.581578808		4.41E-05
ENSCPOG00000009597	FNIP2	folliculin interacting protein 2	-1.506316572		7.88E-05
ENSCPOG00000021314	SMAD3	SMAD family member 3	-1.303051626		0.003976723
ENSCPOG00000009620	RNF180	ring finger protein 180	-2.168698608		0.036674424
ENSCPOG00000009629	UBR1	ubiquitin protein ligase E3 component n-recognin 1	-3.255253627		0.000669624
ENSCPOG00000031308	U4	U4 spliceosomal RNA	-1.989691857		0.042562591
ENSCPOG00000031306	CSRNP3	cysteine and serine rich nuclear protein 3	-1.47260186		0.030685462
ENSCPOG00000031300	---	---	1.618653142	0.002541032
ENSCPOG00000001974	INTU	inturned planar cell polarity protein	-2.226541409		6.79E-05
ENSCPOG00000026830	ATP2C2	ATPase secretory pathway Ca2+ transporting 2	-1.356224479		0.049970364
ENSCPOG00000039484	TUBA1B	tubulin alpha-1A chain-like	1.070004427	6.92E-07
ENSCPOG00000039488	---	---	-3.655861252		0.000448231
ENSCPOG00000025563	F9	coagulation factor IX	-6.669892919		0.037951134
ENSCPOG00000038359	---	---	-1.882337123		0.00889241
ENSCPOG00000035598	---	---	-2.988868389		0.001724834
ENSCPOG00000015368	ETNPPL	ethanolamine-phosphate phospho-lyase	-3.402886279		1.33E-08
ENSCPOG00000015367	ITGAV	integrin subunit alpha V	-2.42712937		0.012824509
ENSCPOG00000013015	CP	ceruloplasmin	-2.080680517		1.02E-15
ENSCPOG00000013017	SCN9A	sodium voltage-gated channel alpha subunit 9	-2.198854243		0.015717469
ENSCPOG00000007028	ALPL	alkaline phosphatase, biomineralization associated	1.543815663	0.021625104
ENSCPOG00000012651	MED13L	mediator complex subunit 13L	-1.553088132		7.58E-05
ENSCPOG00000010658	TBC1D4	TBC1 domain family member 4	-1.521110175		0.000244293
ENSCPOG00000010655	DNAL1	dynein axonemal light chain 1	-2.100668163		7.86E-05
ENSCPOG00000040757	---	---	-2.181716991		0.032214482
ENSCPOG00000028864	7SK	7SK RNA	-1.773165864		0.016287532
ENSCPOG00000002933	NAV2	neuron navigator 2	-1.382775578		0.00726037
ENSCPOG00000008346	NR4A3	nuclear receptor subfamily 4 group A member 3	-1.478333822		0.002862232
ENSCPOG00000006033	SUSD1	sushi domain containing 1	-1.083842567		0.029892068
ENSCPOG00000007343	ASXL2	ASXL transcriptional regulator 2	-2.328673076		2.67E-05
ENSCPOG00000007346	ASPH	aspartate beta-hydroxylase	-1.822874416		0.000106721
ENSCPOG00000009127	CDH6	cadherin 6	-3.555339299		5.51E-05
ENSCPOG00000009120	RNF6	ring finger protein 6	-1.250116993		1.08E-05
ENSCPOG00000012511	---	---	-1.393998914		0.000806423
ENSCPOG00000026573	---	---	-1.098757606		0.020744589
ENSCPOG00000008835	ZNF148	zinc finger protein 148	-1.262274362		0.000156704
ENSCPOG00000021105	---	---	1.124946519	0.001737021
ENSCPOG00000001589	Cyp3a14	cytochrome P450	-3.358740532		0.002460792
ENSCPOG00000001588	APC	APC regulator of WNT signaling pathway	-1.235621038		1.47E-05
ENSCPOG00000024558	---	---	-1.14462819		0.007930608
ENSCPOG00000039725	---	---	-2.354280812		0.001345641
ENSCPOG00000039723	HOXA11	homeobox A11	5.308014839	2.15E-11
ENSCPOG00000002587	PPP2R3A	protein phosphatase 2 regulatory subunit Balpha	-1.777165218		2.34E-05
ENSCPOG00000025687	RNF169	ring finger protein 169	-1.505922805		0.0016902
ENSCPOG00000030646	---	---	-2.467600298		0.005917879
ENSCPOG00000015532	DPH6	diphthamine biosynthesis 6	-1.006277918		0.016726256
ENSCPOG00000036398	---	---	3.130978128	0.000494054
ENSCPOG00000009325	SUSD5	sushi domain containing 5	-1.630478277		0.001051505
ENSCPOG00000000328	---	---	1.434380827	0.009437549
ENSCPOG00000010753	LUZP1	leucine zipper protein 1	-1.162807933		0.000731919
ENSCPOG00000010757	CD2AP	CD2 associated protein	-1.765941426		0.006311981
ENSCPOG00000004513	NBEA	neurobeachin	-1.702459551		3.66E-05
ENSCPOG00000002210	PTGDR2	prostaglandin D2 receptor 2	1.549453628	0.002663037
ENSCPOG00000019810	SLC25A36	solute carrier family 25 member 36	-1.467263962		6.26E-05
ENSCPOG00000012973	F11	coagulation factor XI	-2.3003006		0.00129205
ENSCPOG00000030255	AKAP10	A-kinase anchoring protein 10	-1.105126089		0.000231518
ENSCPOG00000027522	---	---	2.164184786	0.004136175
ENSCPOG00000036154	ATP6V1G3	ATPase H+ transporting V1 subunit G3	-2.358678696		0.008704702
ENSCPOG00000036155	PCDH19	protocadherin 19	-3.604277963		6.97E-05
ENSCPOG00000036157	PKIA	cAMP-dependent protein kinase inhibitor alpha	-1.779985047		0.008681638
ENSCPOG00000036847	---	---	-1.862065684		0.019473515
ENSCPOG00000039396	---	---	-1.306239452		0.00058263
ENSCPOG00000039398	STMND1	stathmin domain containing 1	-2.587409808		0.005315702
ENSCPOG00000038446	---	---	1.171828546	0.033039403
ENSCPOG00000022723	C17orf67	chromosome 17 open reading frame 67	-1.120523328		0.030622519
ENSCPOG00000034140	TTPA	alpha tocopherol transfer protein	-1.829871913		9.38E-06
ENSCPOG00000037491	---	---	-2.119972407		0.030214832
ENSCPOG00000010950	IBTK	inhibitor of Bruton tyrosine kinase	-1.603718627		0.000123837
ENSCPOG00000013700	ZBTB10	zinc finger and BTB domain containing 10	-1.359434175		8.14E-07
ENSCPOG00000005954	PPP1R15B	protein phosphatase 1 regulatory subunit 15B	-1.310166834		7.03E-05
ENSCPOG00000005950	SLC10A1	solute carrier family 10 member 1	-5.779554947		0.016995944
ENSCPOG00000004331	CPM	carboxypeptidase M	-1.878216356		5.13E-06
ENSCPOG00000006799	TOP2A	DNA topoisomerase II alpha	1.048239105	2.03E-05
ENSCPOG00000000826	TAX1BP1	Tax1 binding protein 1	-1.610877539		0.038482784
ENSCPOG00000004495	ERCC4	ERCC excision repair 4, endonuclease catalytic subunit	-1.892074152		0.001135556
ENSCPOG00000001466	XPO4	exportin 4	-1.037682645		0.005312683
ENSCPOG00000008679	TANC1	tetratricopeptide repeat, ankyrin repeat and coiled-coil containing 1	-1.722684714		0.000202888
ENSCPOG00000022969	ADARB1	adenosine deaminase RNA specific B1	-1.089697087		0.036758994
ENSCPOG00000037123	PSCA	prostate stem cell antigen	1.047749361	4.41E-11
ENSCPOG00000014013	RASA2	RAS p21 protein activator 2	-1.281360632		1.88E-06
ENSCPOG00000014019	SERPINA10	serpin family A member 10	-3.17064874		0.002008115
ENSCPOG00000036293	SRARP	steroid receptor associated and regulated protein	2.027702415	0.029197068
ENSCPOG00000013090	---	---	-1.637673925		0.00642625
ENSCPOG00000024937	---	---	-5.098822283		0.037968424
ENSCPOG00000014835	---	---	-1.170015574		0.000426395
ENSCPOG00000040182	---	---	-1.551067758		0.033563451
ENSCPOG00000011928	SRGAP1	SLIT-ROBO Rho GTPase activating protein 1	-2.913597245		1.14E-05
ENSCPOG00000010031	DENND1B	DENN domain containing 1B	-1.680028322		0.009880052
ENSCPOG00000010039	ROBO1	roundabout guidance receptor 1	-2.350747076		0.001585037
ENSCPOG00000004962	BNIP2	BCL2 interacting protein 2	-1.127580545		0.001625549
ENSCPOG00000004104	FER	FER tyrosine kinase	-1.087459368		0.01379499
ENSCPOG00000002509	CIITA	class II major histocompatibility complex transactivator	-1.180253894		0.000124229
ENSCPOG00000022371	EPM2AIP1	EPM2A interacting protein 1	-2.234527238		0.000523932
ENSCPOG00000022376	SEC23A	Sec23 homolog A, coat complex II component	-1.457853109		1.45E-05
ENSCPOG00000015243	FAM160B1	family with sequence similarity 160 member B1	-2.419686849		2.15E-05
ENSCPOG00000023134	---	---	-1.191558723		0.002853905
ENSCPOG00000026327	ASPDH	aspartate dehydrogenase domain containing	-1.206800038		0.010020989
ENSCPOG00000014195	B3GALNT2	beta-1,3-N-acetylgalactosaminyltransferase 2	-1.183558467		0.000100287
ENSCPOG00000013354	IL6ST	interleukin 6 signal transducer	-2.883904748		0.001217735
ENSCPOG00000024214	VGLL3	vestigial like family member 3	-1.3548922		0.00677281
ENSCPOG00000024218	PGLYRP2	peptidoglycan recognition protein 2	-3.999281332		0.004226732
ENSCPOG00000038970	---	---	-1.508126346		0.000270356
ENSCPOG00000012757	KNG1	kininogen 1	-4.241371849		0.033028317
ENSCPOG00000014970	---	---	-1.530728378		0.000618982
ENSCPOG00000011220	KYNU	kynureninase	-2.65906885		8.71E-05
ENSCPOG00000038896	ZDHHC23	zinc finger DHHC-type containing 23	-1.140042629		0.000616815
ENSCPOG00000003169	EML6	EMAP like 6	-1.489895487		0.022513233
ENSCPOG00000003831	SCN4B	sodium voltage-gated channel beta subunit 4	-1.497870877		0.026658545
ENSCPOG00000023339	---	---	-2.624449626		0.006226973
ENSCPOG00000023486	CCDC142	coiled-coil domain containing 142	-1.317995045		0.013591578
ENSCPOG00000027307	STX16	syntaxin 16	-1.172074134		0.008210776
ENSCPOG00000031010	---	---	-2.376475422		1.17E-06
ENSCPOG00000033163	MMP3	matrix metallopeptidase 3	-2.561861214		0.035887422
ENSCPOG00000013557	---	---	-1.492254337		0.001509131
ENSCPOG00000002714	BEND7	BEN domain containing 7	-1.38341221		0.004759451
ENSCPOG00000025419	---	---	1.066618538	0.014647204
ENSCPOG00000038223	---	---	-3.591916992		0.005866728
ENSCPOG00000003445	ZC3H6	zinc finger CCCH-type containing 6	-1.200592072		0.00078608
ENSCPOG00000003449	SOCS4	suppressor of cytokine signaling 4	-3.639985543		0.023647498
ENSCPOG00000013838	STON2	stonin 2	-1.247111689		2.07E-05
ENSCPOG00000013839	DEPDC1	DEP domain containing 1	1.516178538	0.003467511
ENSCPOG00000024403	LATS2	large tumor suppressor kinase 2	-1.395051252		0.000270685
ENSCPOG00000012493	MALT1	MALT1 paracaspase	-1.864708844		0.001668429
ENSCPOG00000012490	SLC11A1	solute carrier family 11 member 1	1.04749462	0.013271097
ENSCPOG00000000174	SERPINE1	serpin family E member 1	-1.114442717		0.002338298
ENSCPOG00000003286	AURKB	aurora kinase B	1.640548332	3.39E-07
ENSCPOG00000011763	---	---	-1.062602987		0.038146601
ENSCPOG00000001139	LIN54	lin-54 DREAM MuvB core complex component	-1.309693691		0.010912958
ENSCPOG00000033197	---	---	1.588483109	7.72E-10
ENSCPOG00000001136	ACVR1B	activin A receptor type 1B	-1.178185381		0.018799531
ENSCPOG00000021923	AHCYL2	adenosylhomocysteinase like 2	-1.255315833		0.000189186
ENSCPOG00000036961	---	---	-1.707730921		0.005535471
ENSCPOG00000001340	RBL1	RB transcriptional corepressor like 1	-2.832947117		0.001845336
ENSCPOG00000001347	CDO1	cysteine dioxygenase type 1	-1.968519856		0.002990282
ENSCPOG00000005284	UBR3	ubiquitin protein ligase E3 component n-recognin 3	-1.910859435		1.33E-07
ENSCPOG00000015081	COL4A5	collagen type IV alpha 5 chain	-1.09724004		0.000806875
ENSCPOG00000040055	---	---	-1.440862412		0.002727613
ENSCPOG00000006344	SPOPL	speckle type BTB/POZ protein like	-2.34891192		3.50E-08
ENSCPOG00000000694	TRMT13	tRNA methyltransferase 13 homolog	-1.278678894		4.37E-05
ENSCPOG00000007568	CD109	CD109 molecule	-3.069246139		0.000160695
ENSCPOG00000011531	DNASE2B	deoxyribonuclease 2 beta	-5.001949765		4.99E-07
ENSCPOG00000011536	ABCC9	ATP binding cassette subfamily C member 9	-2.060220204		0.024180735
ENSCPOG00000005632	---	---	-2.245327261		0.022350948
ENSCPOG00000010040	TNKS	tankyrase	-1.714307041		0.000679562
ENSCPOG00000010373	CCNA2	cyclin A2	1.681126922	4.17E-07
ENSCPOG00000032003	ATP8A2	ATPase phospholipid transporting 8A2	-1.749989483		0.001401519
ENSCPOG00000038720	---	---	-2.336127216		0.041544421
ENSCPOG00000033845	TK1	thymidine kinase 1	1.409749766	0.000242331
ENSCPOG00000025861	NR2F6	nuclear receptor subfamily 2 group F member 6	1.082190439	0.00031511
ENSCPOG00000038095	---	---	-2.515035309		0.000772088
ENSCPOG00000003093	---	---	-1.320281001		0.00032302
ENSCPOG00000003096	KLHL42	kelch like family member 42	-1.328462675		0.000810352
ENSCPOG00000032821	ZNF445	zinc finger protein 445	-1.393766142		0.003535405
ENSCPOG00000029814	7SK	7SK RNA	-2.16803773		0.014591911
ENSCPOG00000020995	PCDHGA1	protocadherin gamma subfamily A, 1	-1.35119125		0.003223801
ENSCPOG00000014118	FOXK1	forkhead box K1	-1.199647233		0.003626119
ENSCPOG00000022430	ATP2B2	ATPase plasma membrane Ca2+ transporting 2	-1.560962567		0.000558292
ENSCPOG00000037030	HEG1	heart development protein with EGF like domains 1	-2.110110236		4.13E-05
ENSCPOG00000037038	NSG2	neuronal vesicle trafficking associated 2	-1.311583853		0.045225457
ENSCPOG00000004841	MSRB3	methionine sulfoxide reductase B3	-1.243253025		0.002734592
ENSCPOG00000004844	GLDC	glycine decarboxylase	-4.004844113		0.002546433
ENSCPOG00000010825	---	---	-1.347238008		0.004402018
ENSCPOG00000007755	ADAM9	ADAM metallopeptidase domain 9	-1.487239177		0.007095017
ENSCPOG00000002878	SNAP25	synaptosome associated protein 25	-1.393192448		0.006242464
ENSCPOG00000006557	MYSM1	Myb like, SWIRM and MPN domains 1	-2.016037409		7.94E-06
ENSCPOG00000020606	PRSS35	serine protease 35	-3.104003963		0.003081076
ENSCPOG00000011705	FNDC3B	fibronectin type III domain containing 3B	-1.718363945		0.000227826
ENSCPOG00000005773	SMAD5	SMAD family member 5	-2.372994468		8.01E-07
ENSCPOG00000005770	ZKSCAN1	zinc finger with KRAB and SCAN domains 1	-1.651596696		6.70E-05
ENSCPOG00000005774	Ocln	occludin	-1.165232214		0.000154367
ENSCPOG00000002793	TUBA8	tubulin alpha 8	1.63575796	2.23E-05
ENSCPOG00000032610	---	---	-2.008100228		0.007959541
ENSCPOG00000008293	PLS3	plastin 3	-1.157570357		0.000102109
ENSCPOG00000008290	JMY	junction mediating and regulatory protein, p53 cofactor	-2.386174684		0.000230182
ENSCPOG00000034766	ARID4B	AT-rich interaction domain 4B	-2.1285049		0.001141187
ENSCPOG00000034763	---	---	1.292187943	1.22E-07
ENSCPOG00000036720	WNT10A	Wnt family member 10A	-3.31870773		0.0009142
ENSCPOG00000015472	MATN4	matrilin 4	2.261700935	0.019334315
ENSCPOG00000015475	FAM199X	family with sequence similarity 199, X-linked	-3.275967341		0.000138327
ENSCPOG00000039268	IER5L	immediate early response 5 like	1.04469295	0.001033914
ENSCPOG00000039328	CECR2	CECR2 histone acetyl-lysine reader	-1.749546383		0.001197638
ENSCPOG00000013162	C17orf75	chromosome 17 open reading frame 75	-1.839087076		4.03E-07
ENSCPOG00000000248	HOOK3	hook microtubule tethering protein 3	-1.367041928		9.17E-05
ENSCPOG00000006957	CORIN	corin, serine peptidase	1.411921791	0.028010008
ENSCPOG00000006953	RECK	reversion inducing cysteine rich protein with kazal motifs	-1.539001143		0.001654447
ENSCPOG00000005364	PDZK1	PDZ domain containing 1	1.224291099	0.00042614
ENSCPOG00000005363	RASGRF1	Ras protein specific guanine nucleotide releasing factor 1	-1.195825225		0.010672706
ENSCPOG00000011588	MOB1B	MOB kinase activator 1B	-1.126796059		0.030889323
ENSCPOG00000030385	---	---	-1.466782909		0.000196591
ENSCPOG00000023569	UBXN2B	UBX domain protein 2B	-2.098279906		0.00021203
ENSCPOG00000000720	COL4A4	collagen type IV alpha 4 chain	-2.307994916		9.43E-05
ENSCPOG00000009096	DMD	dystrophin	-2.28864557		0.000135332
ENSCPOG00000030934	TMEM65	transmembrane protein 65	-1.361738657		0.009229593
ENSCPOG00000031684	---	---	-2.070490964		0.000629539
ENSCPOG00000032422	Vault	Vault RNA	-2.042384232		0.036965116
ENSCPOG00000002611	C2CD5	C2 calcium dependent domain containing 5	-1.137094783		0.00027108
ENSCPOG00000002614	FMN1	formin 1	-1.124794778		0.001921778
ENSCPOG00000038300	C20orf194	chromosome 20 open reading frame 194	-1.590124762		0.00024207
ENSCPOG00000003566	ANK2	ankyrin 2	-1.234764642		0.000916608
ENSCPOG00000008554	IL1RAP	interleukin 1 receptor accessory protein	-1.206685968		0.011798433
ENSCPOG00000034485	TRIM56	tripartite motif containing 56	-2.349662052		0.016526611
ENSCPOG00000023007	---	---	-1.628793639		0.003812381
ENSCPOG00000014571	TXK	TXK tyrosine kinase	-1.132396814		0.018728585
ENSCPOG00000005504	---	---	-1.81617316		0.004022122
ENSCPOG00000012629	COL11A1	collagen type XI alpha 1 chain	-1.532391218		0.000166631
ENSCPOG00000012620	SLC27A5	solute carrier family 27 member 5	-4.923988682		0.009243596
ENSCPOG00000010664	---	---	-1.429621007		0.02761122
ENSCPOG00000006855	TET3	tet methylcytosine dioxygenase 3	-3.435573957		2.82E-07
ENSCPOG00000004751	PLCH1	phospholipase C eta 1	-1.125134267		0.000460263
ENSCPOG00000004754	AMOT	angiomotin	-2.08486845		0.000129219
ENSCPOG00000010085	ADAM22	ADAM metallopeptidase domain 22	-1.120544605		0.00429296
ENSCPOG00000035390	---	---	-2.540374257		0.002849698
ENSCPOG00000007817	---	---	-2.594045873		0.00671936
ENSCPOG00000002942	SP3	Sp3 transcription factor	-1.315114963		0.000126858
ENSCPOG00000030019	---	---	-1.334103569		0.025928468
ENSCPOG00000027490	MDM1	Mdm1 nuclear protein	-1.112612299		0.033845301
ENSCPOG00000009110	ITGB8	integrin subunit beta 8	-2.03727146		1.63E-05
ENSCPOG00000021794	CXorf21	chromosome X open reading frame 21	-1.584807705		0.000889494
ENSCPOG00000033635	RAB38	RAB38, member RAS oncogene family	1.308528067	0.032528673
ENSCPOG00000032324	ST8SIA2	ST8 alpha-N-acetyl-neuraminide alpha-2,8-sialyltransferase 2	-1.218015134		0.026519816
ENSCPOG00000024564	---	---	-1.957707988		0.045603794
ENSCPOG00000037525	---	---	-1.074247684		0.017677502
ENSCPOG00000015548	SIX2	SIX homeobox 2	1.24028166	0.000172333
ENSCPOG00000036691	---	---	-2.629782158		0.000472897
ENSCPOG00000036343	---	---	1.790883659	7.56E-06
ENSCPOG00000012123	KLHL24	kelch like family member 24	-1.270971258		6.57E-06
ENSCPOG00000006269	SH3PXD2A	SH3 and PX domains 2A	-1.122104469		0.007225037
ENSCPOG00000006265	SNED1	sushi, nidogen and EGF like domains 1	-1.046869162		0.007508656
ENSCPOG00000011473	SOCS7	suppressor of cytokine signaling 7	-1.139188981		0.043295156
ENSCPOG00000007601	CLDN14	claudin 14	-1.615948917		0.020869226
ENSCPOG00000007604	LACTB2	lactamase beta 2	-1.588530301		0.000236225
ENSCPOG00000000374	SLC30A9	solute carrier family 30 member 9	-1.195908207		0.000310666
ENSCPOG00000000376	YOD1	YOD1 deubiquitinase	-2.13598833		0.000293789
ENSCPOG00000000379	PFKFB2	6-phosphofructo-2-kinase/fructose-2,6-biphosphatase 2	-1.083609537		0.007828112
ENSCPOG00000010784	---	---	-2.75342302		5.24E-06
ENSCPOG00000013441	TASOR2	transcription activation suppressor family member 2	-1.170995294		5.90E-05
ENSCPOG00000001770	---	---	-3.048153338		0.003615331
ENSCPOG00000032695	---	---	2.568775946	0.021312141
ENSCPOG00000001778	AVL9	AVL9 cell migration associated	-1.821342052		6.87E-05
ENSCPOG00000032690	ALOX5AP	arachidonate 5-lipoxygenase activating protein	1.246760972	9.98E-06
ENSCPOG00000035474	---	---	-1.975880568		0.042798156
ENSCPOG00000005297	F10	coagulation factor X	-4.040687282		0.007102314
ENSCPOG00000005298	KDM1B	lysine demethylase 1B	-1.296866191		0.006169372
ENSCPOG00000003197	PTPRG	protein tyrosine phosphatase receptor type G	-1.209004953		2.73E-05
ENSCPOG00000003198	TRPC1	transient receptor potential cation channel subfamily C member 1	-2.769964455		0.011814415
ENSCPOG00000008744	ZNF536	zinc finger protein 536	-2.864166764		0.002435936
ENSCPOG00000031570	SEC14L4	SEC14 like lipid binding 4	-1.670735398		0.006457522
ENSCPOG00000036102	---	---	-2.203997832		0.014344557
ENSCPOG00000013258	LRP6	LDL receptor related protein 6	-1.358662416		2.46E-06
ENSCPOG00000010902	CACUL1	CDK2 associated cullin domain 1	-1.186849612		0.00212052
ENSCPOG00000006768	RAD54L	RAD54 like	1.107234102	0.016364717
ENSCPOG00000011625	HNF4G	hepatocyte nuclear factor 4 gamma	-2.133713749		0.006002457
ENSCPOG00000011622	---	---	-4.340143598		2.23E-05
ENSCPOG00000005129	MYO9A	myosin IXA	-2.099055727		0.000658009
ENSCPOG00000005124	RNGTT	RNA guanylyltransferase and 5-phosphatase	-1.06982687		0.000152448
ENSCPOG00000031355	---	---	-2.465517751		0.025770874
ENSCPOG00000021340	PPTC7	PTC7 protein phosphatase homolog	-1.409874937		0.008103153
ENSCPOG00000021349	---	---	-2.259664536		0.020740003
ENSCPOG00000002692	SCN2A	sodium voltage-gated channel alpha subunit 2	-1.577553342		1.99E-05
ENSCPOG00000002169	MAGI1	membrane associated guanylate kinase, WW and PDZ domain containing 1	-1.211599056		0.000612936
ENSCPOG00000039121	RICTOR	RPTOR independent companion of MTOR complex 2	-3.890038032		0.003832174
ENSCPOG00000035150	---	---	1.210116725	0.039913068
ENSCPOG00000033450	---	---	-1.07998644		0.001139733
ENSCPOG00000031438	RLIM	ring finger protein, LIM domain interacting	-1.602751417		1.13E-05
ENSCPOG00000031439	---	---	-2.218823059		0.010260023
ENSCPOG00000040659	---	---	-1.611177061		2.27E-06
ENSCPOG00000014068	PGM2L1	phosphoglucomutase 2 like 1	-2.684269979		0.001447858
ENSCPOG00000014066	---	---	-2.729089513		1.28E-05
ENSCPOG00000013595	OTUD6B	OTU deubiquitinase 6B	-2.162299765		0.003469076
ENSCPOG00000019771	AGTPBP1	ATP/GTP binding protein 1	-1.03831656		0.002387201
ENSCPOG00000025010	---	---	1.393243488	0.03104138
ENSCPOG00000014800	---	---	-1.302680717		0.000304978
ENSCPOG00000011971	---	PTTG1 regulator of sister chromatid separation, securin	1.903191997	2.70E-05
ENSCPOG00000011975	ABLIM1	actin binding LIM protein 1	-1.694827023		6.45E-06
ENSCPOG00000015074	ZNF280C	zinc finger protein 280C	-1.642596134		0.000977282
ENSCPOG00000030439	NCBP2AS2	NCBP2 antisense 2 (head to head)	1.022717947	0.019215568
ENSCPOG00000005004	RASEF	RAS and EF-hand domain containing	-1.522105352		0.001329732
ENSCPOG00000007896	SPA17	sperm autoantigenic protein 17	1.112479598	0.031731142
ENSCPOG00000007893	PALLD	palladin, cytoskeletal associated protein	-1.41220911		0.000168835
ENSCPOG00000000442	GXYLT2	glucoside xylosyltransferase 2	-1.700466716		0.03756943
ENSCPOG00000014963	MITF	melanocyte inducing transcription factor	-1.87844854		0.000381326
ENSCPOG00000008310	---	---	-2.233684037		1.41E-05
ENSCPOG00000012090	SOX6	SRY-box transcription factor 6	-1.197600192		0.000652911
ENSCPOG00000028562	---	small nucleolar RNA SNORA48	-1.293478772		0.028626527
ENSCPOG00000004151	ZBTB16	zinc finger and BTB domain containing 16	-1.391198817		1.11E-08
ENSCPOG00000011017	NOS2	nitric oxide synthase 2	1.181204946	0.025147133
ENSCPOG00000009737	SHANK2	SH3 and multiple ankyrin repeat domains 2	-1.608960141		0.000697416
ENSCPOG00000039084	RMI2	RecQ mediated genome instability 2	1.092413008	0.030208619
ENSCPOG00000001685	S100A9	S100 calcium binding protein A9	1.345542808	0.039110966
ENSCPOG00000002083	XYLT1	xylosyltransferase 1	-1.538862987		0.000975126
ENSCPOG00000003681	DHX33	DEAH-box helicase 33	-2.167780942		0.004073462
ENSCPOG00000030615	---	---	1.471228077	0.038416785
ENSCPOG00000015273	DNM1L	dynamin 1 like	-1.278319781		3.39E-09
ENSCPOG00000013941	ANP32E	acidic nuclear phosphoprotein 32 family member E	-1.671683592		0.000352855
ENSCPOG00000004561	UHMK1	U2AF homology motif kinase 1	-1.785912756		6.97E-05
ENSCPOG00000040530	---	---	-1.086531362		0.004068434
ENSCPOG00000007911	TRAPPC13	trafficking protein particle complex 13	-1.01900745		0.001159482
ENSCPOG00000007915	SGTB	small glutamine rich tetratricopeptide repeat containing beta	-2.101566173		0.018712539
ENSCPOG00000003113	GNE	glucosamine (UDP-N-acetyl)-2-epimerase/N-acetylmannosamine kinase	-1.176232142		0.00679624
ENSCPOG00000032988	---	---	-2.239512491		0.016688881
ENSCPOG00000031864	---	---	-1.058510254		0.033678702
ENSCPOG00000003803	DIP2A	disco interacting protein 2 homolog A	-1.643444467		0.000137976
ENSCPOG00000037858	---	---	2.257976639	0.028140397
ENSCPOG00000021856	HINT3	histidine triad nucleotide binding protein 3	-1.10761465		0.001913757
ENSCPOG00000033575	SERPINF2	serpin family F member 2	-4.5278615		0.007014477
ENSCPOG00000001180	CPEB2	cytoplasmic polyadenylation element binding protein 2	-2.276749832		0.000305055
ENSCPOG00000029465	7SK	7SK RNA	-1.959978036		0.046324844
ENSCPOG00000001235	CYP1A2	cytochrome P450 family 1 subfamily A member 2	-3.402638289		0.003755951
ENSCPOG00000024738	LRP12	LDL receptor related protein 12	-1.116886374		0.009960893
ENSCPOG00000037444	FRMD4B	FERM domain containing 4B	-1.240939019		4.32E-06
ENSCPOG00000034865	---	---	-2.253602098		0.022169146
ENSCPOG00000010980	ELK4	ETS transcription factor ELK4	-1.370531209		0.00126132
ENSCPOG00000010984	SHTN1	shootin 1	-1.463238171		0.000114062
ENSCPOG00000036429	RD3L	retinal degeneration 3 like	-1.784708418		0.049664736
ENSCPOG00000013756	RIMKLB	ribosomal modification protein rimK like family member B	-1.106075348		0.001613998
ENSCPOG00000013751	KDM5A	lysine demethylase 5A	-1.08765227		1.76E-06
ENSCPOG00000011727	GFI1	growth factor independent 1 transcriptional repressor	1.613361704	0.036192611
ENSCPOG00000004349	RC3H1	ring finger and CCCH-type domains 1	-2.532133646		3.89E-06
ENSCPOG00000004346	ZBTB37	zinc finger and BTB domain containing 37	-1.703532901		0.003975584
ENSCPOG00000007495	ZNF800	zinc finger protein 800	-1.118670359		0.000105706
ENSCPOG00000000146	Slc4a4	solute carrier family 4 member 4	-2.122651855		0.009710937
ENSCPOG00000000143	THEM4	thioesterase superfamily member 4	-1.171289897		0.005724241
ENSCPOG00000000141	ADGRB3	adhesion G protein-coupled receptor B3	-1.290856658		0.015564287
ENSCPOG00000001434	RSKR	ribosomal protein S6 kinase related	-1.999031645		0.017116608
ENSCPOG00000005392	GCK	glucokinase	-1.621389048		0.016357807
ENSCPOG00000005399	IGF1R	insulin like growth factor 1 receptor	-1.192716332		0.002609116
ENSCPOG00000033974	---	---	1.610427428	0.00126714
ENSCPOG00000008627	CNNM1	cyclin and CBS domain divalent metal cation transport mediator 1	-1.333773788		0.025885817
ENSCPOG00000040336	GPIHBP1	glycosylphosphatidylinositol anchored high density lipoprotein binding protein 1	1.38610632	2.53E-05
ENSCPOG00000008089	---	---	-1.009423935		0.007985025
ENSCPOG00000009972	FBXO32	F-box protein 32	-1.803176998		9.76E-05
ENSCPOG00000013512	ZNF654	zinc finger protein 654	-1.557631669		4.88E-08
ENSCPOG00000013519	MR1	major histocompatibility complex, class I-related	-1.034414173		0.001947157
ENSCPOG00000001373	LIN7A	lin-7 homolog A, crumbs cell polarity complex component	-2.1289766		0.002760388
ENSCPOG00000001375	SHISAL2B	shisa like 2B	1.098343453	0.032230376
ENSCPOG00000014887	SLC26A8	solute carrier family 26 member 8	-2.097261411		0.049089439
ENSCPOG00000014889	TMTC1	transmembrane O-mannosyltransferase targeting cadherins 1	-1.364498081		0.008010744
ENSCPOG00000024944	HAAO	3-hydroxyanthranilate 3,4-dioxygenase	-5.154622702		0.024946223
ENSCPOG00000037635	PANX3	pannexin 3	-1.79341099		0.000161794
ENSCPOG00000004938	EPHA3	EPH receptor A3	-2.068919395		0.001225511
ENSCPOG00000004936	KLKB1	kallikrein B1	-6.251967522		0.008387585
ENSCPOG00000012012	CNST	consortin, connexin sorting protein	-1.424211126		0.000411374
ENSCPOG00000007514	COL6A5	collagen type VI alpha 5 chain	-1.96721505		1.88E-05
ENSCPOG00000027144	CAPN3	calpain 3	2.019076537	0.003257153
ENSCPOG00000027140	---	---	1.822101418	0.002311405
ENSCPOG00000033321	---	---	-1.739720514		0.000243108
ENSCPOG00000010320	MBNL2	muscleblind like splicing regulator 2	-1.025160034		0.00850184
ENSCPOG00000010326	GATAD2B	GATA zinc finger domain containing 2B	-1.751644227		0.000528739
ENSCPOG00000002558	ARL13B	ADP ribosylation factor like GTPase 13B	-1.663317579		0.001004836
ENSCPOG00000002555	PABPC5	poly(A) binding protein cytoplasmic 5	-2.739791007		0.045181339
ENSCPOG00000001602	RALGAPA2	Ral GTPase activating protein catalytic alpha subunit 2	-1.21569728		0.003896297
ENSCPOG00000003601	P4HA3	prolyl 4-hydroxylase subunit alpha 3	-1.04005542		0.047373267
ENSCPOG00000034744	---	---	2.23776689	0.019827077
ENSCPOG00000034083	---	---	2.231125735	0.023541197
ENSCPOG00000007994	MME	membrane metalloendopeptidase	-1.404874554		0.037549005
ENSCPOG00000005834	TIRAP	TIR domain containing adaptor protein	-1.194589873		0.003709515
ENSCPOG00000005830	PRKG1	protein kinase cGMP-dependent 1	-2.372763127		0.003610301
ENSCPOG00000006564	SALL1	spalt like transcription factor 1	-3.179621288		5.20E-08
ENSCPOG00000006569	ZNF397	zinc finger protein 397	-1.772255545		0.008775193
ENSCPOG00000003886	BTAF1	B-TFIID TATA-box binding protein associated factor 1	-1.442065445		6.25E-06
ENSCPOG00000033286	PDS5B	PDS5 cohesin associated factor B	-1.046351924		5.14E-05
ENSCPOG00000033285	KDSR	3-ketodihydrosphingosine reductase	-1.058561093		0.000889793
ENSCPOG00000009470	MOB3B	MOB kinase activator 3B	-2.521899361		0.00070911
ENSCPOG00000009472	POF1B	POF1B actin binding protein	-1.400899113		0.000868094
ENSCPOG00000009475	TENM3	teneurin transmembrane protein 3	-1.615747066		5.53E-07
ENSCPOG00000001814	AFF4	AF4/FMR2 family member 4	-2.083903536		0.003299572
ENSCPOG00000026914	ACAD11	acyl-CoA dehydrogenase family member 11	-1.033205283		6.49E-05
ENSCPOG00000025468	---	---	-1.397241604		0.035489575
ENSCPOG00000038275	ZNF12	zinc finger protein 12	-2.031740384		0.000108084
ENSCPOG00000008248	DHTKD1	dehydrogenase E1 and transketolase domain containing 1	-2.516652958		1.85E-05
ENSCPOG00000008244	ARHGAP26	Rho GTPase activating protein 26	-1.518393539		0.001041287
ENSCPOG00000036716	SRRM2	serine/arginine repetitive matrix 2	-1.02018951		4.08E-06
ENSCPOG00000036712	---	---	-1.574079652		0.000386384
ENSCPOG00000013281	SKA1	spindle and kinetochore associated complex subunit 1	1.211645075	0.00871888
ENSCPOG00000012422	Abcb1	ATP binding cassette subfamily B member 1	-1.232467325		2.09E-08
ENSCPOG00000006969	---	---	-1.20628329		0.036064605
ENSCPOG00000004444	SLC4A7	solute carrier family 4 member 7	-2.195316911		0.000116792
ENSCPOG00000005603	---	---	-1.20444886		0.013824882
ENSCPOG00000005313	EPHB6	EPH receptor B6	-1.294991324		0.010160684
ENSCPOG00000006153	AP4E1	adaptor related protein complex 4 subunit epsilon 1	-1.723092577		0.000130532
ENSCPOG00000008008	FREM2	FRAS1 related extracellular matrix 2	-1.242866091		0.012893458
ENSCPOG00000003926	USP33	ubiquitin specific peptidase 33	-1.139599127		0.000184069
ENSCPOG00000008919	---	---	-1.210567586		0.000354827
ENSCPOG00000039467	NRGN	neurogranin	1.227045495	0.011335932
ENSCPOG00000022092	CD164L2	CD164 molecule like 2	2.007993648	0.002796604
ENSCPOG00000014381	GLG1	golgi glycoprotein 1	-1.33666267		0.03270177
ENSCPOG00000014388	COL12A1	collagen type XII alpha 1 chain	-1.168116989		0.001530728
ENSCPOG00000015656	EXOC8	exocyst complex component 8	-1.602995304		0.000169518
ENSCPOG00000014529	SLC12A2	solute carrier family 12 member 2	-1.87589471		2.30E-06
ENSCPOG00000006316	XIAP	X-linked inhibitor of apoptosis	-1.491666443		1.01E-05
ENSCPOG00000004223	CA5B	carbonic anhydrase 5B	-1.262259577		0.000136233
ENSCPOG00000007047	LRRC58	leucine rich repeat containing 58	-2.114560527		0.002303592
ENSCPOG00000005575	MMRN1	multimerin 1	-1.359324023		0.007980862
ENSCPOG00000005688	COQ3	coenzyme Q3, methyltransferase	-1.907375384		1.50E-05
ENSCPOG00000010639	---	---	-1.476243409		0.030327178
ENSCPOG00000010632	KIFC1	kinesin family member C1	1.187895784	0.000197068
ENSCPOG00000006883	DMXL1	Dmx like 1	-1.230771728		0.000129398
ENSCPOG00000007861	HCK	HCK proto-oncogene, Src family tyrosine kinase	1.043739268	2.83E-05
ENSCPOG00000022306	TREX1	three prime repair exonuclease 1	1.033149224	0.001873759
ENSCPOG00000006055	GTSE1	G2 and S-phase expressed 1	1.232045463	2.43E-05
ENSCPOG00000031992	---	---	-1.269222472		0.00029461
ENSCPOG00000020929	CLEC1B	C-type lectin domain family 1 member B	-2.140458808		0.025191764
ENSCPOG00000013413	NAALADL2	N-acetylated alpha-linked acidic dipeptidase like 2	-2.324823894		0.001002362
ENSCPOG00000036070	GREM1	gremlin 1, DAN family BMP antagonist	-1.089690754		0.044782078
ENSCPOG00000032311	---	---	-2.699526003		0.002687392
ENSCPOG00000034002	---	---	-2.010494323		0.038910029
ENSCPOG00000036335	---	---	-3.494981518		0.000359643
ENSCPOG00000006294	GBE1	1,4-alpha-glucan branching enzyme 1	-1.222368042		6.84E-07
ENSCPOG00000000925	CREBZF	CREB/ATF bZIP transcription factor	-1.142356392		0.005012392
ENSCPOG00000009387	ABCA1	ATP binding cassette subfamily A member 1	-3.00030916		0.002348338
ENSCPOG00000005727	---	---	-1.410704489		0.000301379
ENSCPOG00000010407	---	---	1.421909632	3.53E-05
ENSCPOG00000003493	MICAL2	microtubule associated monooxygenase, calponin and LIM domain containing 2	-1.120706389		0.001367979
ENSCPOG00000008716	MEF2A	myocyte enhancer factor 2A	-1.725861635		0.000789336
ENSCPOG00000031549	---	---	-2.5011237		0.003716722
ENSCPOG00000032932	FGF10	fibroblast growth factor 10	-1.345230471		0.001953835
ENSCPOG00000014779	THBS1	thrombospondin 1	-2.319638148		0.000794659
ENSCPOG00000014777	SHPRH	SNF2 histone linker PHD RING helicase	-2.162346242		0.012734711
ENSCPOG00000013202	ABL2	ABL proto-oncogene 2, non-receptor tyrosine kinase	-1.568869568		0.019686391
ENSCPOG00000039378	---	---	-3.799170904		0.034063205
ENSCPOG00000038429	---	---	1.095608333	0.03488757
ENSCPOG00000003955	---	---	-2.232038364		0.00381837
ENSCPOG00000007285	FLT3	fms related tyrosine kinase 3	1.022275209	0.025196635
ENSCPOG00000011654	RNF151	ring finger protein 151	1.152187675	0.003246261
ENSCPOG00000000775	NRXN2	neurexin 2	-1.338698223		0.017420209
ENSCPOG00000033438	---	---	2.250011432	0.043085842
ENSCPOG00000009646	MEX3C	mex-3 RNA binding family member C	-1.189518263		0.001128256
ENSCPOG00000009647	FRYL	FRY like transcription coactivator	-1.398281434		0.028632053
ENSCPOG00000031365	VXN	vexin	-3.135746315		0.001250657
ENSCPOG00000001917	PRRC2C	proline rich coiled-coil 2C	-1.543250759		0.007994547
ENSCPOG00000001913	DMGDH	dimethylglycine dehydrogenase	-3.766283949		0.003148318
ENSCPOG00000030180	NPY2R	neuropeptide Y receptor Y2	-1.593675393		0.04590162
ENSCPOG00000033984	---	---	1.662284244	0.011080541
ENSCPOG00000034989	---	---	-3.314879949		0.00828358
ENSCPOG00000013078	PPIP5K2	diphosphoinositol pentakisphosphate kinase 2	-1.538104134		0.000130653
ENSCPOG00000013076	MCC	MCC regulator of WNT signaling pathway	-1.312060317		0.003373535
ENSCPOG00000019290	---	---	-4.403050005		2.02E-05
ENSCPOG00000011324	SLC38A3	solute carrier family 38 member 3	-2.572216665		0.00382353
ENSCPOG00000005050	GPR63	G protein-coupled receptor 63	-2.077156944		0.000536775
ENSCPOG00000005058	VCL	vinculin	-1.115897789		0.027812319
ENSCPOG00000004983	FBXL3	F-box and leucine rich repeat protein 3	-1.605008073		5.92E-05
ENSCPOG00000002917	MYLIP	myosin regulatory light chain interacting protein	-1.053941771		0.006923688
ENSCPOG00000002915	---	---	-2.663415608		5.28E-05
ENSCPOG00000002911	CD5L	CD5 molecule like	-4.725073153		0.007404591
ENSCPOG00000008324	SLC25A25	solute carrier family 25 member 25	-1.192451099		0.002418559
ENSCPOG00000008325	---	---	-3.586014332		0.020403759
ENSCPOG00000012534	ZDHHC17	zinc finger DHHC-type containing 17	-2.36781275		0.002799883
ENSCPOG00000008815	SPAST	spastin	-1.039143145		0.009697065
ENSCPOG00000008811	CNTN1	contactin 1	-2.366233535		0.00040933
ENSCPOG00000008818	ARHGAP20	Rho GTPase activating protein 20	-1.832537501		0.004471907
ENSCPOG00000001031	AMDHD1	amidohydrolase domain containing 1	-4.746020472		0.014474612
ENSCPOG00000001030	MAOA	monoamine oxidase A	-1.314212589		9.15E-05
ENSCPOG00000002071	ZSWIM6	zinc finger SWIM-type containing 6	-1.824029567		7.28E-05
ENSCPOG00000002078	HIPK3	homeodomain interacting protein kinase 3	-2.464997841		0.004847567
ENSCPOG00000038073	---	---	2.006364667	0.039393864
ENSCPOG00000030665	CDK6	cyclin dependent kinase 6	-1.829718613		0.001346581
ENSCPOG00000030669	---	---	-2.758381392		0.019462062
ENSCPOG00000003305	LMBR1	limb development membrane protein 1	-1.105373229		0.014004816
ENSCPOG00000023158	AJUBA	ajuba LIM protein	-1.425968809		0.000189996
ENSCPOG00000014642	GYS2	glycogen synthase 2	-6.098020301		4.74E-11
ENSCPOG00000013912	FMO3	flavin containing dimethylaniline monoxygenase 3	-2.54843724		0.007174484
ENSCPOG00000024270	---	---	-4.974196363		0.001865553
ENSCPOG00000011422	MST1	macrophage stimulating 1	-1.632303		0.000900476
ENSCPOG00000009308	DIPK2A	divergent protein kinase domain 2A	-2.051012964		0.003889806
ENSCPOG00000009306	TET1	tet methylcytosine dioxygenase 1	-1.425384016		0.00033268
ENSCPOG00000011289	PPM1H	protein phosphatase, Mg2+/Mn2+ dependent 1H	-1.864872291		0.000295477
ENSCPOG00000011280	MGAM	maltase-glucoamylase	-2.445851678		0.020007142
ENSCPOG00000012887	---	---	-2.563458396		1.21E-06
ENSCPOG00000010774	SLC2A13	solute carrier family 2 member 13	-3.187875028		0.005709422
ENSCPOG00000010485	TMX3	thioredoxin related transmembrane protein 3	-2.789474978		2.80E-07
ENSCPOG00000010481	AMBP	alpha-1-microglobulin/bikunin precursor	-1.964903288		0.029867799
ENSCPOG00000004534	BBOX1	gamma-butyrobetaine hydroxylase 1	-2.53839766		0.013854101
ENSCPOG00000040500	TMEM164	transmembrane protein 164	-2.690638238		0.001367398
ENSCPOG00000007940	MFAP3	microfibril associated protein 3	-1.879494236		0.001251117
ENSCPOG00000009849	LGALS8	galectin 8	-1.21027014		6.45E-05
ENSCPOG00000031894	---	---	-1.132503319		0.002695842
ENSCPOG00000037806	PON1	paraoxonase 1	-1.437747877		0.032443637
ENSCPOG00000020153	ARHGAP31	Rho GTPase activating protein 31	-1.666593178		0.005765981
ENSCPOG00000013548	PLXNA4	plexin A4	-4.328075571		5.19E-07
ENSCPOG00000025251	EME1	essential meiotic structure-specific endonuclease 1	1.510730511	0.000460388
ENSCPOG00000036860	---	---	-2.101970653		0.045354957
ENSCPOG00000015723	MASP1	mannan binding lectin serine peptidase 1	-1.050097967		0.002703495
ENSCPOG00000020833	ARL15	ADP ribosylation factor like GTPase 15	-2.586787858		6.33E-06
ENSCPOG00000036472	CLIC3	chloride intracellular channel 3	1.295326521	0.004984011
ENSCPOG00000013767	BTBD7	BTB domain containing 7	-2.254197601		2.45E-05
ENSCPOG00000005970	NR6A1	nuclear receptor subfamily 6 group A member 1	-3.250812288		0.022598936
ENSCPOG00000019582	ZNF580	zinc finger protein 580	1.283538024	1.78E-05
ENSCPOG00000006401	RUFY2	RUN and FYVE domain containing 2	-1.195651957		0.008021205
ENSCPOG00000006404	BAZ2A	bromodomain adjacent to zinc finger domain 2A	-1.215501756		2.89E-06
ENSCPOG00000000803	LIFR	LIF receptor subunit alpha	-1.413744374		0.000294102
ENSCPOG00000000801	PTPRJ	protein tyrosine phosphatase receptor type J	-1.497041371		0.000101839
ENSCPOG00000004317	KIRREL1	kirre like nephrin family adhesion molecule 1	-1.091163335		0.038846056
ENSCPOG00000007467	ARHGAP15	Rho GTPase activating protein 15	1.223763598	0.010292766
ENSCPOG00000005191	HIVEP2	HIVEP zinc finger 2	-1.879259719		1.98E-06
ENSCPOG00000000119	RAB33A	RAB33A, member RAS oncogene family	1.641602132	0.001481585
ENSCPOG00000010522	NPAT	nuclear protein, coactivator of histone transcription	-1.079612358		0.000778932
ENSCPOG00000001996	SRGAP3	SLIT-ROBO Rho GTPase activating protein 3	-1.612519204		0.003746976
ENSCPOG00000008617	FRMPD1	FERM and PDZ domain containing 1	1.077254891	0.00838711
ENSCPOG00000022989	SLC16A1	solute carrier family 16 member 1	-1.301499606		0.002448875
ENSCPOG00000036270	TMEM47	transmembrane protein 47	-1.744064486		4.27E-07
ENSCPOG00000036275	---	---	-2.247679147		0.028381693
ENSCPOG00000013567	IL27RA	interleukin 27 receptor subunit alpha	1.2036825	0.003715482
ENSCPOG00000040041	---	---	-2.140053548		0.028851846
ENSCPOG00000034313	---	---	-1.989691857		0.042562591
ENSCPOG00000037660	CPEB3	cytoplasmic polyadenylation element binding protein 3	-1.559421937		0.002109358
ENSCPOG00000037667	---	---	-1.101376927		0.032326482
ENSCPOG00000004903	SORBS2	sorbin and SH3 domain containing 2	-1.29095157		0.000186175
ENSCPOG00000019467	SESN3	sestrin 3	-1.247897081		0.004067152
ENSCPOG00000012028	CPA6	carboxypeptidase A6	-2.450914132		0.011400606
ENSCPOG00000012027	H1-1	H1.1 linker histone, cluster member	-1.769504746		0.005216505
ENSCPOG00000012024	PAH	phenylalanine hydroxylase	-2.333494613		0.015670019
ENSCPOG00000011594	NCKAP5	NCK associated protein 5	-1.35868889		0.031780222
ENSCPOG00000000631	PLEKHA1	pleckstrin homology domain containing A1	-2.281926063		7.31E-07
ENSCPOG00000033374	---	---	-1.4597678		0.038349932
ENSCPOG00000031202	EVA1A	eva-1 homolog A, regulator of programmed cell death	-1.05682988		0.014677737
ENSCPOG00000039034	---	---	-1.809246702		0.007148826
ENSCPOG00000038785	BAAT	bile acid-CoA:amino acid N-acyltransferase	-5.94271874		0.019857843
ENSCPOG00000003380	FAXDC2	fatty acid hydroxylase domain containing 2	-1.18325403		2.54E-05
ENSCPOG00000031785	---	---	1.163630858	0.000574734
ENSCPOG00000015224	ZMAT4	zinc finger matrin-type 4	-2.844138617		0.004574075
ENSCPOG00000015229	TBX20	T-box transcription factor 20	-1.31492104		0.026849866
ENSCPOG00000013336	PIEZO2	piezo type mechanosensitive ion channel component 2	-1.330329213		2.16E-05
ENSCPOG00000019664	NFAM1	NFAT activating protein with ITAM motif 1	1.428736423	0.024823273
ENSCPOG00000038995	SACS	sacsin molecular chaperone	-1.646340015		0.000121535
ENSCPOG00000004265	BHMT2	betaine--homocysteine S-methyltransferase 2	-2.319799094		0.021147841
ENSCPOG00000000380	C4BPB	complement component 4 binding protein beta	-3.424307913		0.005606369
ENSCPOG00000040588	CLEC4E	C-type lectin domain family 4 member E	1.214662027	0.007082458
ENSCPOG00000040583	---	---	-2.364470625		0.018160619
ENSCPOG00000005267	TCF4	transcription factor 4	-1.62585124		0.002043839
ENSCPOG00000002815	NUFIP2	nuclear FMR1 interacting protein 2	-1.500572127		1.44E-08
ENSCPOG00000027814	---	---	-1.473962325		0.014233481
ENSCPOG00000008172	RAB22A	RAB22A, member RAS oncogene family	-1.759169388		0.034268934
ENSCPOG00000002488	TMEM54	transmembrane protein 54	1.046321865	0.000376841
ENSCPOG00000001820	KCND3	potassium voltage-gated channel subfamily D member 3	-3.222372201		0.020979747
ENSCPOG00000001828	---	---	-1.138314786		0.000138633
ENSCPOG00000002738	ZHX3	zinc fingers and homeoboxes 3	-2.113518084		7.74E-06
ENSCPOG00000030744	---	---	-2.162480008		0.0141651
ENSCPOG00000023872	ASF1B	anti-silencing function 1B histone chaperone	1.083780453	0.006552536
ENSCPOG00000010267	USP45	ubiquitin specific peptidase 45	-1.041238019		0.007662163
ENSCPOG00000031591	MTURN	maturin, neural progenitor differentiation regulator homolog	-1.266083897		0.003596243
ENSCPOG00000037294	---	---	1.000247015	0.038718761
ENSCPOG00000014458	RANBP3L	RAN binding protein 3 like	-1.057511218		0.046627272
ENSCPOG00000014450	CHGA	chromogranin A	1.141271343	0.019633365
ENSCPOG00000012473	---	---	-1.317602208		1.79E-06
ENSCPOG00000012476	SLC12A8	solute carrier family 12 member 8	2.355518587	0.01166354
ENSCPOG00000007758	APPL1	adaptor protein, phosphotyrosine interacting with PH domain and leucine zipper 1	-1.508046845		4.45E-05
ENSCPOG00000006939	---	---	1.600791843	0.043678157
ENSCPOG00000006934	SLC15A2	solute carrier family 15 member 2	-2.150586147		3.22E-06
ENSCPOG00000000195	HPD	4-hydroxyphenylpyruvate dioxygenase	-1.837070547		0.013786819
ENSCPOG00000000194	WNT2B	Wnt family member 2B	-1.149524558		0.000109577
ENSCPOG00000002134	RBP4	retinol binding protein 4	-1.206178281		0.048873553
ENSCPOG00000002138	ZMYM5	zinc finger MYM-type containing 5	-1.270215742		8.97E-05
ENSCPOG00000003260	POFUT1	protein O-fucosyltransferase 1	-1.293665585		0.001877779
ENSCPOG00000008038	KIAA0895	KIAA0895	-1.005390345		0.026746316
ENSCPOG00000006163	BNC2	basonuclin 2	-1.2039157		0.041791947
ENSCPOG00000009929	CLCN5	chloride voltage-gated channel 5	-2.122897634		0.003243837
ENSCPOG00000009924	COG3	component of oligomeric golgi complex 3	-1.356417676		0.00159001
ENSCPOG00000023504	CALD1	caldesmon 1	-1.456240679		0.003996506
ENSCPOG00000026754	---	---	-1.581251105		0.001194278
ENSCPOG00000001057	AHSG	Alpha-2-HS-glycoprotein	-3.196994241		0.015544479
ENSCPOG00000021015	ALG11	ALG11 alpha-1,2-mannosyltransferase	-2.110471891		0.000112186
ENSCPOG00000011987	PROX1	prospero homeobox 1	-2.320336195		1.25E-08
ENSCPOG00000039055	FABP5	fatty acid binding protein 5	1.03652022	0.001223943
ENSCPOG00000015607	OIT3	oncoprotein induced transcript 3	-3.893084172		0.001375421
ENSCPOG00000013608	OCRL	OCRL inositol polyphosphate-5-phosphatase	-1.150920399		0.00066166
ENSCPOG00000006369	---	---	-1.29049486		0.000672333
ENSCPOG00000006367	PEAK1	pseudopodium enriched atypical kinase 1	-1.950186747		0.000196913
ENSCPOG00000006362	SEMA5A	semaphorin 5A	-1.27328942		0.023282105
ENSCPOG00000011514	LRP8	LDL receptor related protein 8	-1.01351815		0.029957616
ENSCPOG00000009270	UBP1	upstream binding protein 1	-1.090819786		0.000466512
ENSCPOG00000007545	SERPINA11	serpin family A member 11	-2.345123162		0.00684764
ENSCPOG00000007543	ADO	2-aminoethanethiol dioxygenase	-1.62101067		0.003788266
ENSCPOG00000000015	ALDH6A1	aldehyde dehydrogenase 6 family member A1	-1.151046282		4.59E-06
ENSCPOG00000038705	CCNT1	cyclin T1	-1.740224126		4.64E-05
ENSCPOG00000020971	SMARCD3	SWI/SNF related, matrix associated, actin dependent regulator of chromatin, subfamily d, member 3	1.293865003	7.04E-06
ENSCPOG00000000232	ABAT	4-aminobutyrate aminotransferase	-2.42077139		0.002972337
ENSCPOG00000001517	OTUD7B	OTU deubiquitinase 7B	-1.152604597		0.014980347
ENSCPOG00000001514	CERT1	ceramide transporter 1	-2.111700479		0.010073031
ENSCPOG00000001519	C3orf70	chromosome 3 open reading frame 70	-1.266328032		0.009305424
ENSCPOG00000022411	RASSF3	Ras association domain family member 3	-1.292985188		0.000687209
ENSCPOG00000022418	SERPINA3	serpin family A member 3	-1.844637308		0.01699919
ENSCPOG00000040672	---	---	-1.561866363		0.001218303
ENSCPOG00000037052	---	---	1.287888286	0.024377601
ENSCPOG00000004824	CCDC88A	coiled-coil domain containing 88A	-1.212578747		0.000317045
ENSCPOG00000010848	---	UDP-glucuronosyltransferase 2A3	-2.705575677		0.003471675
ENSCPOG00000010840	DLG1	discs large MAGUK scaffold protein 1	-1.344345856		0.000431754
ENSCPOG00000010841	C12orf56	chromosome 12 open reading frame 56	-1.431903384		0.039568322
ENSCPOG00000012148	TAOK1	TAO kinase 1	-1.195646093		3.62E-05
ENSCPOG00000012140	---	---	1.539262594	0.042876864
ENSCPOG00000012146	WDR44	WD repeat domain 44	-1.180175661		0.000108425
ENSCPOG00000004009	---	---	-3.984778449		0.000950539
ENSCPOG00000007668	AMER1	APC membrane recruitment protein 1	-1.793208503		8.37E-05
ENSCPOG00000013452	TRIM25	tripartite motif containing 25	-1.253214306		0.01314126
ENSCPOG00000005752	NLGN1	neuroligin 1	-2.258642838		5.24E-08
ENSCPOG00000033231	---	---	-1.993521544		0.04184367
ENSCPOG00000033580	---	---	-2.233432079		0.028146245
ENSCPOG00000033583	---	---	-1.919847881		0.00079926
ENSCPOG00000002402	MYOM2	myomesin 2	1.996423914	0.049664462
ENSCPOG00000015242	RELCH	RAB11 binding and LisH domain, coiled-coil and HEAT repeat containing	-1.308821318		0.000471766
ENSCPOG00000015245	TNFRSF11A	TNF receptor superfamily member 11a	-1.017478055		0.015101187
ENSCPOG00000039661	---	---	-1.429609076		0.039934106
ENSCPOG00000035328	---	---	-2.520694029		0.010007264
ENSCPOG00000003752	F12	coagulation factor XII	-3.367120417		0.00261454
ENSCPOG00000008720	ERC1	ELKS/RAB6-interacting/CAST family member 1	-2.276372844		0.000309778
ENSCPOG00000008725	---	---	-1.320114889		0.000746172
ENSCPOG00000009894	BRWD3	bromodomain and WD repeat domain containing 3	-1.153701298		0.000237589
ENSCPOG00000031519	---	---	2.086404861	0.001359844
ENSCPOG00000010507	ITIH2	inter-alpha-trypsin inhibitor heavy chain 2	-4.38498142		0.027396988
ENSCPOG00000026266	ITPRIPL2	ITPRIP like 2	-2.43282362		0.000190834
ENSCPOG00000032962	ZC3H12C	zinc finger CCCH-type containing 12C	-1.681068327		0.001484861
ENSCPOG00000037216	---	---	-2.4680789		0.01332161
ENSCPOG00000037217	---	---	-2.802959603		0.00311383
ENSCPOG00000013180	GPR174	G protein-coupled receptor 174	-2.774397546		0.003360066
ENSCPOG00000013184	NAA15	N(alpha)-acetyltransferase 15, NatA auxiliary subunit	-1.003485856		0.002287504
ENSCPOG00000013185	CLEC4G	C-type lectin domain family 4 member G	-4.495567093		0.022955984
ENSCPOG00000025772	NODAL	nodal growth differentiation factor	2.93779769	0.001507705
ENSCPOG00000006709	PHIP	pleckstrin homology domain interacting protein	-2.17114325		1.65E-06
ENSCPOG00000007259	FANCI	FA complementation group I	1.963170239	7.33E-05
ENSCPOG00000008962	MPDZ	multiple PDZ domain crumbs cell polarity complex component	-1.167901207		0.001811444
ENSCPOG00000008965	THSD4	thrombospondin type 1 domain containing 4	-2.105060804		0.000549485
ENSCPOG00000021093	ZC2HC1A	zinc finger C2HC-type containing 1A	-1.269713774		2.06E-06
ENSCPOG00000033796	THEMIS2	thymocyte selection associated family member 2	1.28089483	0.012878047
ENSCPOG00000039498	---	---	-2.577588803		0.007756267
ENSCPOG00000039493	STAG2	stromal antigen 2	-1.425053941		0.000109535
ENSCPOG00000003543	PDPK1	3-phosphoinositide dependent protein kinase 1	-1.653849961		0.000225946
ENSCPOG00000008578	---	---	-1.607951972		0.000100122
ENSCPOG00000029099	SNORA73	Small nucleolar RNA SNORA73 family	1.565306375	0.015374217
ENSCPOG00000015357	---	---	-3.449568995		0.007046298
ENSCPOG00000014085	ZCCHC2	zinc finger CCHC-type containing 2	-1.444946463		0.001772647
ENSCPOG00000014080	CCDC153	coiled-coil domain containing 153	1.11600108	0.022281569
ENSCPOG00000015680	CMTR2	cap methyltransferase 2	-1.29787328		0.00041637
ENSCPOG00000014559	SNX29	sorting nexin 29	-1.417575992		0.020020419
ENSCPOG00000013023	---	---	-2.695993454		0.038040518
ENSCPOG00000024305	---	---	-2.050937521		0.036368411
ENSCPOG00000019792	ZBTB21	zinc finger and BTB domain containing 21	-1.716478486		0.00257948
ENSCPOG00000010165	KLF8	Kruppel like factor 8	-1.004882445		0.004734409
ENSCPOG00000034598	LURAP1	leucine rich adaptor protein 1	-1.513221872		0.008558856
ENSCPOG00000007012	ALDH8A1	aldehyde dehydrogenase 8 family member A1	-3.070408123		0.004209891
ENSCPOG00000005523	GLIS3	GLIS family zinc finger 3	-2.170358189		0.002035575
ENSCPOG00000000549	BTK	Bruton tyrosine kinase	1.018326004	0.002754122
ENSCPOG00000006877	CRK	CRK proto-oncogene, adaptor protein	-1.293739933		0.004891006
ENSCPOG00000006870	PLCB1	phospholipase C beta 1	-2.656637316		0.001228676
ENSCPOG00000000094	---	---	-1.358232831		0.00556316
ENSCPOG00000004732	GK5	glycerol kinase 5	-2.982258959		2.26E-06
ENSCPOG00000002924	---	---	-2.55235475		5.11E-06
ENSCPOG00000003031	PAPSS2	3-phosphoadenosine 5-phosphosulfate synthase 2	-1.04476816		0.005549726
ENSCPOG00000003036	Std1	3 alpha-hydroxysteroid sulfotransferase	-4.584719976		2.38E-08
ENSCPOG00000007353	PPP6R3	protein phosphatase 6 regulatory subunit 3	-1.484936336		0.007308336
ENSCPOG00000007358	COL21A1	collagen type XXI alpha 1 chain	-1.649498312		0.000618123
ENSCPOG00000031960	---	---	-1.586052076		0.012389671
ENSCPOG00000009133	---	---	-1.790162977		0.041669468
ENSCPOG00000033616	ALKBH2	alkB homolog 2, alpha-ketoglutarate dependent dioxygenase	1.040656113	0.000789595
ENSCPOG00000001592	CEP68	centrosomal protein 68	-2.160260434		0.001309861
ENSCPOG00000035616	---	sulfotransferase 1C1-like	1.334794994	0.038008055
ENSCPOG00000040138	---	---	-1.446213841		0.001213989
ENSCPOG00000015522	TMEFF2	transmembrane protein with EGF like and two follistatin like domains 2	-1.962489209		0.041061135
ENSCPOG00000006241	AMOTL1	angiomotin like 1	-1.581096133		0.000341077
ENSCPOG00000011410	RCOR1	REST corepressor 1	-1.556730599		0.003625478
ENSCPOG00000000975	SPIN4	spindlin family member 4	-1.811500823		0.048303599
ENSCPOG00000004089	WASF1	WASP family member 1	1.579364309	0.008190305
ENSCPOG00000007193	ATRN	attractin	-1.801209647		3.61E-05
ENSCPOG00000007195	ADCY8	adenylate cyclase 8	1.252813512	0.010107658
ENSCPOG00000007196	ZNF608	zinc finger protein 608	-1.406089013		0.004652846
ENSCPOG00000009332	---	---	-2.486313374		0.01428706
ENSCPOG00000009338	SLC16A12	solute carrier family 16 member 12	-4.098672147		0.042271375
