# Supplementary material for: RNA Sequencing Analysis of Gene Expression by Electroacupuncture in Guinea Pig Gallstone Models
Source: Evid Based Complement Alternat Med. 2022 Jan 7;2022:3793946. doi: 10.1155/2022/3793946 (PMC8759925; doi:10.1155/2022/3793946)
Supplement: Supplementary Materials — Supplementary tables are provided. See Table S1 for the list of 257 DEGs in Model vs. Normal. See Table S2 for the list of 1704 DEGs in EA vs. Model. See Table S3 for 94 EA reversed DEGs. [file 3793946.f1.zip › 3793946.f1/TableS3 (1).txt]

id	Gene Symbol
ENSCPOG00000000141	ADGRB3	down
ENSCPOG00000001885	Zkscan8	down
ENSCPOG00000002659	Psd3	down
ENSCPOG00000002905	MAP3K2	down
ENSCPOG00000003006	Upp2	down
ENSCPOG00000003177	PGAP1	down
ENSCPOG00000003242	Scd5	down
ENSCPOG00000003524	Dcdc2	down
ENSCPOG00000003577	Lats1	down
ENSCPOG00000003955	CCDC141	down
ENSCPOG00000004444	SLC4A7	down
ENSCPOG00000004717	PCDH9	down
ENSCPOG00000004732	Gk5	down
ENSCPOG00000005313	Ephb6	down
ENSCPOG00000005392	GCK	down
ENSCPOG00000007568	CD109	down
ENSCPOG00000008227	MDM4	down
ENSCPOG00000008325	-	down
ENSCPOG00000008733	Dnajc6	down
ENSCPOG00000008818	ARHGAP20	down
ENSCPOG00000009110	ITGB8	down
ENSCPOG00000009127	CDH6	down
ENSCPOG00000010784	BRWD1	down
ENSCPOG00000011219	KDM7A	down
ENSCPOG00000011742	Trpc4	down
ENSCPOG00000011825	LOC106028276	down
ENSCPOG00000013059	LOC106026468	down
ENSCPOG00000013435	PLA2G4E	down
ENSCPOG00000013506	Ikzf2	down
ENSCPOG00000014759	CAMTA1	down
ENSCPOG00000015151	Adcyap1	down
ENSCPOG00000020088	Nhs	down
ENSCPOG00000020553	RIMBP2	down
ENSCPOG00000022371	Epm2aip1	down
ENSCPOG00000023339	-	down
ENSCPOG00000025687	Rnf169	down
ENSCPOG00000026167	NHLRC1	down
ENSCPOG00000029814	7SK	down
ENSCPOG00000030579	Bach2	down
ENSCPOG00000030665	Cdk6	down
ENSCPOG00000031306	Csrnp3	down
ENSCPOG00000032235	LOC111756797; LOC111756799	down
ENSCPOG00000032311	-	down
ENSCPOG00000032988	-	down
ENSCPOG00000033023	-	down
ENSCPOG00000033231	-	down
ENSCPOG00000033408	Kcne3	down
ENSCPOG00000033491	-	down
ENSCPOG00000033819	-	down
ENSCPOG00000035069	Metazoa_SRP	down
ENSCPOG00000035886	LOC111756797; LOC111756799	down
ENSCPOG00000036070	Grem1	down
ENSCPOG00000036154	Atp6v1g3	down
ENSCPOG00000036832	-	down
ENSCPOG00000036915	-	down
ENSCPOG00000036974	-	down
ENSCPOG00000037532	-	down
ENSCPOG00000037891	-	down
ENSCPOG00000038101	-	down
ENSCPOG00000038741	-	down
ENSCPOG00000039034	LOC100731118	down
ENSCPOG00000039398	Stmnd1	down
ENSCPOG00000039498	-	down
ENSCPOG00000040500	Tmem164	down
ENSCPOG00000040583	-	down
ENSCPOG00000040725	LOC106028564	down
ENSCPOG00000000985	TENM2	up
ENSCPOG00000001121	Perm1	up
ENSCPOG00000001800	E2f1	up
ENSCPOG00000002126	GPBAR1	up
ENSCPOG00000002270	Cdc45	up
ENSCPOG00000002402	MYOM2	up
ENSCPOG00000002444	SSUH2	up
ENSCPOG00000003133	AK5	up
ENSCPOG00000003648	PCBP3	up
ENSCPOG00000004481	Fbxo42	up
ENSCPOG00000006957	CORIN	up
ENSCPOG00000009187	Adtrp	up
ENSCPOG00000010279	Ube2t	up
ENSCPOG00000010305	CDC6	up
ENSCPOG00000012815	SPATA25	up
ENSCPOG00000012825	GSTO2	up
ENSCPOG00000013876	Fcn1	up
ENSCPOG00000013885	Uhrf1	up
ENSCPOG00000014607	MYB	up
ENSCPOG00000015259	Nox1	up
ENSCPOG00000022092	Cd164l2	up
ENSCPOG00000026479	Ca4	up
ENSCPOG00000030813	-	up
ENSCPOG00000035371	-	up
ENSCPOG00000035729	LOC100733227	up
ENSCPOG00000038082	A3galt2	up
ENSCPOG00000038458	LOC101788539	up
ENSCPOG00000039097	Clec4d	up
